# Supplementary material for: Milk microbial composition of Brazilian dairy cows entering the dry period and genomic comparison between Staphylococcus aureus strains susceptible to the bacteriophage vB_SauM-UFV_DC4
Source: Sci Rep. 2020 Mar 26;10:5520. doi: 10.1038/s41598-020-62499-6 (PMC7099093; doi:10.1038/s41598-020-62499-6)
Supplement: Supplementary file 3 — Supplementary Spreadsheet S1. [file 41598_2020_62499_MOESM3_ESM.xlsx]

## Sheet: Compilation
																							Milk microbial composition of Brazilian dairy cows entering the dry period and genomic comparison between Staphylococcus aureus strains susceptible to the bacteriophage vB_SauM-UFV_DC4
																							Vinícius da Silva Duartea, c, Laura Treub,c, Cristina Sartoric, Roberto Sousa Diasa, Isabela da Silva Paesd, Marcella Silva Vieirad, Gabriele Rocha Santanad, Marcos Inácio Marcondese, Alessio Giacominic, Viviana Corichc, Stefano Campanarob, f *, Cynthia Silvaa, Sérgio Oliveira de Paulae.
																							a Department of Microbiology, Federal University of Viçosa, Av. Peter Henry Rolfs, s/n, Campus Universitário, 36570-900, Viçosa, Minas Gerais, Brazil
																							b Department of Biology, University of Padova, Via U. Bassi 58/b, 35121, Padova, Italy
																							c Department of Agronomy Food Natural Resources Animals and Environment, University of Padova, Viale dell’Universitá, 16, 35020 Legnaro (PD), Italy
																							d Department of General Biology, Federal University of Viçosa, Av. Peter Henry Rolfs, s/n, Campus Universitário, 36570-900, Viçosa, Minas Gerais, Brazil
																							e Department of Animal Science, Universidade Federal de Viçosa, Viçosa, Brazil
																							f CRIBI Biotechnology Center Viale G. Colombo 3, 35121 Padova, Italy
																							*Address correspondence to Stefano Campanaro, stefano.campanaro@unipd.it
Clinical mastitis							Breed		Age		CMT
Animal	Number(s) of treatments	AR	AL	PR	PL						RF -	RF+	RF++	RF+++	RF(M)	LF-	LF+	LF++	LF+++	LF(M)	RH-	RH+	RH++	RH+++	RH(M)	LH-	LH+	LH++	LH+++	LH(M)		RF = Right Front
7	1	0	0	1	0		1/2 HPS		5.8		14	1	0	0	0	11	4	0	0	0	13	2	0	0	0	12	3	0	0	0		LF = Left Hind
29	0	0	0	0	0				5.8		11	7	0	1	0	18	1	0	0	0	17	1	1	0	0	15	2	1	0	0		RH = Right Hind
15	2	1	1	0	0		1/2 HPS		6.2		11	5	2	0	0	14	4	0	0	0	13	5	0	0	0	12	6	0	0	0		LF = Left Front
43	8	2	5	2	1		1/2 HPS		6.07		11	1	2	0	1	13	0	0	1	1	11	1	1	2	0	14	0	1	0	0
1009	1	1	0	0	0		HPC		5.08		15	2	0	1	0	15	2	0	1	0	14	3	1	0	0	15	2	1	0	0
1028	2	1	1	0	1		PO		4.71		10	4	2	0	0	12	3	1	0	0	12	4	0	0	0	8	6	2	0	0
2019	5	2	2	0	1		HPC		4.02		7	3	0	1	0	6	3	0	2	0	5	3	2	1	0	6	3	1	1	0
2020	0	0	0	0	0				4.47		11	4	0	0	0	12	3	0	0	0	13	2	0	0	0	14	1	0	0	0
2023	1	1	0	0	0		OS		3.77		11	6	0	0	0	13	4	0	0	0	17	0	0	0	0	16	1	0	0	0
2030	4	0	3	0	0		HPC		3.45		15	0	0	0	0	14	1	0	0	0	13	2	0	0	0	14	1	0	0	0
2031	3	2	0	0	3		HPC		3.68		11	6	0	1	0	11	5	1	1	0	15	1	1	0	0	13	2	2	0	0
2046	5	2	3	0	0		HPC		3.37		15	1	0	0	0	14	2	0	0	0	15	1	0	0	0	14	2	0	0	0
2049	2	0	2	0	0		HPC		3.86		10	2	1	0	0	11	3	0	0	0	13	1	0	0	0	12	2	0	0	0
2050	4	2	1	0	1		HPC		3.28		12	1	1	0	0	12	2	0	0	0	8	5	1	0	0	12	2	0	0	0
2051	0	0	0	0	0		HPC		4.11		13	1	1	0	0	15	0	0	0	0	14	1	0	0	0	13	2	0	0	0
2057	2	1	0	1	0		HPC		3.63		5	3	0	0	0	7	1	0	0	0	7	1	0	0	0	0	5	1	2	0
2058	2	0	1	0	1		HPC		3.41		11	4	1	0	0	16	0	0	0	0	11	4	1	0	0	15	1	0	0	0
2063	2	1	0	0	1		GC-01		3.44		13	4	0	1	0	13	2	2	1	0	15	1	0	2	0	11	2	0	2	0
2070	6	3	3	2	3		HPC		3.28		15	0	0	1	0	13	2	0	1	0	14	0	1	1	0	13	2	0	1	0
2071	3	0	0	1	0		HPC		3.52		16	2	0	1	0	13	5	1	0	0	15	3	0	0	1	17	2	0	0	0
3003	0	0	0	0	0				3.15		8	1	0	0	0	5	4	0	0	0	8	1	0	0	0	8	1	0	0	0
3008	0	0	0	0	0				2.98		12	3	0	0	0	14	1	0	0	0	14	1	0	0	0	13	2	0	0	0
3012	1	0	0	1	0		HPC		3.01		7	2	0	0	0	8	1	0	0	0	8	1	0	0	0	8	0	1	0	0
3014	1	0	0	1	0		PCOD		3.04		11	2	0	0	0	10	3	0	0	0	11	2	0	0	0	10	3	0	0	0
3017	8	4	0	4	0		HPC		3.18		10	0	2	0	0	11	1	0	0	0	3	1	5	3	0	12	0	0	0	0
3018	1	0	0	1	0		GC-01		3.12		10	0	1	0	0	10	0	1	0	0	11	0	0	0	0	9	2	0	0	0
3023	8	0	3	0	5		HPC		2.86		10	1	0	0	0	8	1	1	1	0	11	0	0	0	0	8	0	2	1	0
8008	1	1	1	1	1		HPC		8.18		12	3	1	0	0	14	1	1	0	0	12	2	2	0	0	15	1	0	0	0

## Sheet: CMT recording
																							Milk microbial composition of Brazilian dairy cows entering the dry period and genomic comparison between Staphylococcus aureus strains susceptible to the bacteriophage vB_SauM-UFV_DC4
																							Vinícius da Silva Duartea, c, Laura Treub,c, Cristina Sartoric, Roberto Sousa Diasa, Isabela da Silva Paesd, Marcella Silva Vieirad, Gabriele Rocha Santanad, Marcos Inácio Marcondese, Alessio Giacominic, Viviana Corichc, Stefano Campanarob, f *, Cynthia Canedo da Silvaa, Sérgio Oliveira de Paulae.
																							a Department of Microbiology, Federal University of Viçosa, Av. Peter Henry Rolfs, s/n, Campus Universitário, 36570-900, Viçosa, Minas Gerais, Brazil
																							b Department of Biology, University of Padova, Via U. Bassi 58/b, 35121, Padova, Italy
																							c Department of Agronomy Food Natural Resources Animals and Environment, University of Padova, Viale dell’Universitá, 16, 35020 Legnaro (PD), Italy
																							d Department of General Biology, Federal University of Viçosa, Av. Peter Henry Rolfs, s/n, Campus Universitário, 36570-900, Viçosa, Minas Gerais, Brazil
																							e Department of Animal Science, Universidade Federal de Viçosa, Viçosa, Brazil
																							f CRIBI Biotechnology Center Viale G. Colombo 3, 35121 Padova, Italy
																							*Address correspondence to Stefano Campanaro, stefano.campanaro@unipd.it
Animal 7						Animal 29						Animal 15						Animal 43						Animal 1009						Animal 1028						Animal 2019						Animal 2020						Animal 2023
Period	Teats					Period	Teats					Period	Teats					Period	Teats					Period	Teats					Period	Teats					Period	Teats					Period	Teats					Period	Teats
	RF	LF	RH	LH			RF	LF	RH	LH			RF	LF	RH	LH			RF	LF	RH	LH			RF	LF	RH	LH			RF	LF	RH	LH			RF	LF	RH	LH			RF	LF	RH	LH			RF
2015-02-01	0	1	0	0		2015-02-01	3	1	2	2		2015-02-01						2015-02-01						2015-02-01						2015-01-01	1	1	1	1		2015-01-01						2015-01-01	0	0	0	0		2015-01-01
2015-03-01	0	0	0	0		2015-03-01	0	0	0	1		2015-03-01						2015-03-01						2015-03-01	0	0	1	1		2015-02-01	1	0	1	0		2015-02-01						2015-02-01	1	1	0	0		2015-02-01	1
2015-04-01	0	1	0	1		2015-04-01	1	0	0	1		2015-04-01	0	0	0	0		2015-04-01						2015-04-01	1	0	1	0		2015-03-01	0	0	0	1		2015-03-01						2015-03-01	0	0	0	0		2015-03-01	0
2015-05-01	1	1	1	1		2015-05-01	0	0	0	0		2015-05-01	1	1	0	0		2015-05-01						2015-05-01	0	1	0	0		2015-04-01	0	0	0	0		2015-04-01						2015-04-01	1	1	0	0		2015-04-01	0
2015-05-01	0	1	0	0		2015-05-01	0	0	0	0		2015-05-01	2	0	1	1		2015-05-01	0	0	0	0		2015-05-01	0	0	0	0		2015-05-01	0	0	0	0		2015-05-01						2015-05-01	0	0	0	0		2015-05-01	1
2015-06-01	0	0	0	0		2015-06-01	0	0	0	0		2015-06-01	0	0	0	0		2015-06-01	0	0	0	0		2015-06-01	0	0	0	0		2015-05-01	0	0	0	0		2015-05-01						2015-05-01	0	0	0	0		2015-05-01	0
2015-06-01	0	0	0	0		2015-06-01	0	0	0	0		2015-06-01	0	0	0	0		2015-06-01	0	0	0	0		2015-06-01	0	0	0	0		2015-06-01	0	0	0	1		2015-06-01						2015-06-01	0	0	0	0		2015-06-01	0
2015-07-01	0	0	0	0		2015-07-01	0	0	0	0		2015-07-01	0	0	0	0		2015-07-01	0	0	0	0		2015-07-01	0	0	0	0		2015-07-01	1	0	0	1		2015-07-01						2015-07-01	1	0	0	0		2015-07-01	0
2015-08-01	0	0	0	0		2015-08-01	0	0	0	0		2015-08-01	0	0	0	0		2015-08-01	0	0	0	0		2015-08-01	0	0	0	0		2015-08-01	0	0	0	0		2015-08-01						2015-08-01	0	0	0	0		2015-08-01	1
2015-08-01	0	0	0	0		2015-08-01	1	0	0	0		2015-08-01	0	0	0	0		2015-08-01	0	0	0	0		2015-08-01	0	0	0	0		2015-08-01	0	0	0	0		2015-08-01	0	3	0	0		2015-08-01	0	0	0	0		2015-08-01	0
2015-08-01	0	0	0	0		2015-08-01	1	0	0	0		2015-08-01	1	0	0	0		2015-08-01	0	0	0	0		2015-08-01	0	0	0	0		2015-08-01	0	0	0	0		2015-08-01	0	0	0	0		2015-08-01	0	0	0	0		2015-08-01	1
2015-09-01	0	0	0	0		2015-09-01	0	0	0	0		2015-09-01	0	0	0	0		2015-09-01	1	0	1	0		2015-09-01	0	0	0	0		2015-09-01	0	0	0	1		2015-09-01	0	1	0	0		2015-09-01	0	0	0	1		2015-09-01	0
2015-10-01	0	0	0	0		2015-10-01	0	0	0	0		2015-10-01	0	0	1	1		2015-10-01	0	0	0	0		2015-10-01	1	1	0	0		2015-10-01	0	0	0	0		2015-10-01	1	1	1	1		2015-10-01	0	0	1	0		2015-10-01	0
2015-10-01	0	0	0	0		2015-10-01	1	0	0	0		2015-10-01	0	1	0	1		2015-10-01	0	0	0	0		2015-10-01	0	0	0	0		2015-10-01	2	1	1	2		2015-10-01	0	0	0	0		2015-10-01	0	0	0	0		2015-10-01	0
2015-11-01	0	0	1	1		2015-11-01	1	0	0	0		2015-11-01	1	0	0	0		2015-11-01	0	0	0	0		2015-11-01	0	0	0	0		2015-11-01	1	1	1	1		2015-11-01	0	0	0	0		2015-11-01	1	1	1	0		2015-11-01	1
						2015-11-01	0	0	0	0		2015-11-01	0	1	0	0		2015-11-01	0	0	0	0		2015-11-01	0	0	0	0		2015-11-01	2	2	0	2		2015-11-01	1	0	1	0		2015-11-01						2015-11-01	1
						2016-01-01	0	0	0	0		2016-01-01	1	0	1	1		2016-01-01	0	0	2	0		2016-01-01	0	0	1	1		2016-01-01						2016-01-01	0	0	2	2		2016-01-01						2016-01-01	0
						2016-02-01	1	0	0	0		2016-02-01	1	0	0	0		2016-02-01	2	0	3	0		2016-02-01	0	0	0	0		2016-02-01						2016-02-01	0	0	2	1		2016-02-01						2016-02-01	0
						2016-03-01	1	0	1	1		2016-03-01	2	1	1	1		2016-03-01	2	3	3	2		2016-03-01	3	3	2	2		2016-03-01						2016-03-01	3	3	3	3		2016-03-01						2016-03-01
						2016-04-01						2016-04-01	0	0	1	1		2016-04-01						2016-04-01						2016-04-01						2016-04-01	1	1	1	1		2016-04-01						2016-04-01
						2016-05-01						2016-05-01						2016-05-01						2016-05-01						2016-05-01						2016-05-01						2016-05-01						2016-05-01
																														2016-06-01						2016-06-01						2016-06-01						2016-06-01
0, 1 , 2 and 3 are scores, respectively, to +, ++ and +++																														2016-07-01						2016-07-01						2016-07-01						2016-07-01
[truncated: 98 more columns]

## Sheet: Mastitis rate 
						Milk microbial composition of Brazilian dairy cows entering the dry period and genomic comparison between Staphylococcus aureus strains susceptible to the bacteriophage vB_SauM-UFV_DC4
						Vinícius da Silva Duartea, c, Laura Treub,c, Cristina Sartoric, Roberto Sousa Diasa, Isabela da Silva Paesd, Marcella Silva Vieirad, Gabriele Rocha Santanad, Marcos Inácio Marcondese, Alessio Giacominic, Viviana Corichc, Stefano Campanarob, f *, Cynthia Canedo da Silvaa, Sérgio Oliveira de Paulae.
						a Department of Microbiology, Federal University of Viçosa, Av. Peter Henry Rolfs, s/n, Campus Universitário, 36570-900, Viçosa, Minas Gerais, Brazil
						b Department of Biology, University of Padova, Via U. Bassi 58/b, 35121, Padova, Italy
						c Department of Agronomy Food Natural Resources Animals and Environment, University of Padova, Viale dell’Universitá, 16, 35020 Legnaro (PD), Italy
						d Department of General Biology, Federal University of Viçosa, Av. Peter Henry Rolfs, s/n, Campus Universitário, 36570-900, Viçosa, Minas Gerais, Brazil
						e Department of Animal Science, Universidade Federal de Viçosa, Viçosa, Brazil
						f CRIBI Biotechnology Center Viale G. Colombo 3, 35121 Padova, Italy
						*Address correspondence to Stefano Campanaro, stefano.campanaro@unipd.it
Animal	Breed	Birth	Mastitis rate	Antibiotic used	Treated teat
7	1/2 HPS	2010-01-23	05/05/2014 a 07/05/2014	Spectramast	RH
			22/03/2016 a 24/03/2016	Mastite clínica	LF, RF e LH
			22/03/2016 a 24/03/2016	Spectramast	RH
			25/03/2016 a 26/03/2016	Cobactan	LF, RF e LH
			25/03/2016 a 28/03/2016	Mastijet Fort	RH
			26/07/2016 a 29/07/2016	Cobactan	LF
Animal	Breed	Birth	Mastitis rate	Antibiotic used	Treated teat
15	1/2 HPS	2010-02-28	06/12/2014 a 09/12/2014	Spectramast	LF
			14/12/2014 a 18/12/2014	Spectramast	RF
			01/08/2016 a 04/08/2016	Spectramast	RF
Animal	Breed	Birth	Mastitis rate	Antibiotic used	Treated teat
43	1/2 HPS	2010-03-08	21/05/2015 a 25/05/2015	Spectramast	LF
			27/11/2015 a 29/11/2015	Spectramast	LH, RF, RH
			04/12/2015 a 06/12/2015	Mastijet Fort	RF
			09/12/2015 a 11/12/2015	Mastijet Fort	RH
			09/12/215 a 15/12/2015	Spectramast	LF
			12/12/2015 a 13/12/2015	Spectramast	LF
			14/12/2015 a 16/12/2015	Mastijet Fort	LF
			24/01/2016 a 26/01/2016	Mastijet Fort	LF
Animal	Breed	Birth	Mastitis rate	Antibiotic used	Treated teat
1009	HPC	2011-02-15	04/12/2014 a 08/12/2014	Soectramast	RF
			05/09/2016 a 10/09/2016	Vetmast	RH
Animal	Breed	Birth	Mastitis rate	Antibiotic used	Treated teat
1028	PO	2011-04-28	14/12/2014 a 18/12/2014	Spectramast	Not informed
			16/05/2015 a 18/05/2015	Spectramast	LF, RF, LH
			01/08/2016 a 05/08/2016	Vetmast	LF, RF, LH, RH
			07/08/2016 a 10/08/2016	Spectramast	LF, RF, LH, RH
			24/08/2016 a 28/08/2016	Cobactan	LF, RH
			06/09/2016 a 08/09/2016	Mastijet	LF
			13/09/2016 a 16/09/2016	Vetmast	LF
			22/10/2016 a 25/10/2016	Cobactan	LF
Animal	Breed	Birth	Mastitis rate	Antibiotic used	Treated teat
2019	HPC	2016-04-26	25/05/2014 a 29/11/2014	Spectramast	LF
			04/02/2015 a 08/02/2015	Spectramast	LH
			24/08/2015 a 28/08/2015	Spectramast	LF
			21/02/2016 a 22/02/2016	Cobactan	RF
			23/03/2016 a 28/02/2016	Spectramast	RF
Animal	Breed	Birth	Mastitis rate	Antibiotic used	Treated teat
2023	OS	2012-05-11	01/06/2015 a 05/06/2015	Spectramast	RF
Animal	Breed	Birth	Mastitis rate	Antibiotic used	Treated teat
2030	HPC	2012-06-01	22/06/ a 25/06/	Cobactan	LF
			26/06 a 30/06	Spectramast	LF
			01/07 a 02/07	Tetraciclina/Oxitetraciclian IM	Not informed
			05/07 a 08/07	Mastijet Fort	LF
Animal	Breed	Birth	Mastitis rate	Antibiotic used	Treated teat
2031	HPC	2012-06-04	20/01/2015 a 24/01/2015	Spectramast	LH
			27/01/2015 a 29/01/2015	Cobactan	LH
			21/05/2015 a 23/05/2015	Cobactan	LH, RF
			01/10/2016 a 03/10/2016	Vetimast	RF
Animal	Breed	Birth	Mastitis rate	Antibiotic used	Treated teat
2046	HPC	2012-07-03	22/02 a 23/02	Cobactan	LF
			23/02 a 25/02	Cobactan	RF
			28/04 a 02/05	Spectramast	LF
			29/04 a 01/04	Spectramast	LF
			23/06 a 25/06	Spectramast	RF
Animal	Breed	Birth	Mastitis rate	Antibiotic used	Treated teat
2049	HPC	2012-07-10	10/05 a 13/05	Spectramast	LF
			14/05 a 17/05	Mastijet Fort	LF
Animal	Breed	Birth	Mastitis rate	Antibiotic used	Treated teat
2050	HPC	2012-07-11	22/02/2015 a 26/02/2015	Not informed	RF
			22/03/2015 a 26/03/2015	Spectramast	LH
			02/06/2015 a 09/06/2015	Spectramast	LF, RF
			10/06/2015 a 11/06/2015	Cobactan	RF
			22/04/2016 a 24/04/2016	Cobactan	RH
			16/05/2016 a 18/05/2016	Cobactan	LH
			06/06/2016 a 08/06/2016	Spectramast	RH
			09/06/2016 a 10/06/2016	Mastijet Fort	RH
			19/06/2016 a 21/06/2016	Mastijet Fort	RH
			26/07/2016 a 29/07/2016	Cobactan	RH
Animal	Breed	Birth	Mastitis rate	Antibiotic used	Treated teat
2051	HPC	2012-07-17	28/03/2016 a 30/03/2016	Spectramast	LF, LH
			01/04/2016 a 06/04/2016	Genbatec	LF
			08/04/2016 a 10/04/2016	Cobactran	LF
			21/04/2016 a 23/04/2016	Spectramast	LF
			24/04/2016 a 01/05/2016	Mastijet Fort	LF
			16/05/2016 a 18/05/2016	Cobactran	LH
			18/05/2016 a 19/05/2016	Cobactran	LH
			2016-06-20	Iodo 10% diluido, 60ml Iodo 1%, 60ml sol fisiológica
			28/06/2016 a 30/06/2016	Vetimast	RF
			25/06/2016 a 28/06/2016	Vetimast	LF
			25/08/2016 a 28/08/2016	Vetimast	LF
Animal	Breed	Birth	Mastitis rate	Antibiotic used	Treated teat
2057	HPC	2012-08-15	13/03/2015 a 17/03/2015	Spectramast	RH
			29/01/2016 a 30/01/2016	Cobactan	RF
Animal	Breed	Birth	Mastitis rate	Antibiotic used	Treated teat
2058	HPC	2012-08-16	09/09/2014 a 19/09/2014	Spectramast	LH
			08/01 a 09/01	Cobactan	LF
Animal	Breed	Birth	Mastitis rate	Antibiotic used	Treated teat
2063	GC-01	2012-10-08	18/02/2015 a 22/02/2015	Spectramast	LH
			18/01/2016 a 19/01/2016	Cobactan	RF
Animal	Breed	Birth	Mastitis rate	Antibiotic used	Treated teat
2070	HPC	2012-11-08	23/01 a 25/01	Cobactan	RF, LF
			24/01 a 25/01	Cobactan	LH
			27/01 a 28/01	Cobactan	RH
			27/01 a 29/01	Spectramast	LF, RF, LH
			29/01 a 31/01	Spectramast	RH
			30/01 a 01/02	Mastijet Fort	RF, LF, LH
Animal	Breed	Birth	Mastitis rate	Antibiotic used	Treated teat
2071	HPC	2012-11-22	21/02/2015 a 22/02/2015	Cobactan	RH
			29/02/2015 a 02/03/2015	Spectramast	RH
			03/03/2016 a 05/03/2016	Mastijet Fort	RH
Animal	Breed	Birth	Mastitis rate	Antibiotic used	Treated teat
3012	HPC	2013-03-16	21/09 a 22/09	Bovigam	RH
Animal	Breed	Birth	Mastitis rate	Antibiotic used	Treated teat
3014	PCOD	2013-03-17	24/06/2015 a 28/06/2015	Spectramast	RH
Animal	Breed	Birth	Mastitis rate	Antibiotic used	Treated teat
3017	HPC	2013-03-30	28/08/2015 a 29/08/2015	Bovigam	RH
			31/08/2015 a 04/09/2015	Spectramast	RH
			31/08/2015 a 01/09/2015	Bovigam	RF
			02/10/2015 a 04/10/2015	Mastijet Fort	RH
			24/01/2016 a 25/01/2016	Bovigam	RH
			18/02/2016 a 19/02/2016	Cobactan	RF
			20/02/2016 a 22/02/2016	Spectramast	RF
			23/02/2016 a 25/02/2016	Mastijet Fort	RF
Animal	Breed	Birth	Mastitis rate	Antibiotic used	Treated teat
3018	GC-01	2013-03-30	15/10 a 16/10	Bovigam	RH
Animal	Breed	Birth	Mastitis rate	Antibiotic used	Treated teat
3023	HPC	2013-04-16	11/11 a 15/11	Spectramast	LF
			13/11 a 17/11	Mastijet Fort	LF, LH
			2016-11-15	Enrofloxacina IM
			24/11 a 25/11	Mastite Clínica	LF
			19/12 a 22/12	Mastijet Fort	LH
			23/12 a 26/12	Mastijet Fort	LH
			26/08 a 29/08	Vetimast	LH
			05/09 a 10/09	Spectramast	LH
			20/10 a 23/10	Cobactan	LH
Animal	Breed	Birth	Mastitis rate	Antibiotic used	Treated teat
8008	HPC	2008-02-15	26/11 a 01/11	Spectramast	AE, AD, PE, PD

## Sheet: Rarefaction Curves 
													Milk microbial composition of Brazilian dairy cows entering the dry period and genomic comparison between Staphylococcus aureus strains susceptible to the bacteriophage vB_SauM-UFV_DC4
													Vinícius da Silva Duartea, c, Laura Treub,c, Cristina Sartoric, Roberto Sousa Diasa, Isabela da Silva Paesd, Marcella Silva Vieirad, Gabriele Rocha Santanad, Marcos Inácio Marcondese, Alessio Giacominic, Viviana Corichc, Stefano Campanarob, f *, Cynthia Canedo da Silvaa, Sérgio Oliveira de Paulae.
													a Department of Microbiology, Federal University of Viçosa, Av. Peter Henry Rolfs, s/n, Campus Universitário, 36570-900, Viçosa, Minas Gerais, Brazil
													b Department of Biology, University of Padova, Via U. Bassi 58/b, 35121, Padova, Italy
													c Department of Agronomy Food Natural Resources Animals and Environment, University of Padova, Viale dell’Universitá, 16, 35020 Legnaro (PD), Italy
													d Department of General Biology, Federal University of Viçosa, Av. Peter Henry Rolfs, s/n, Campus Universitário, 36570-900, Viçosa, Minas Gerais, Brazil
													e Department of Animal Science, Universidade Federal de Viçosa, Viçosa, Brazil
													f CRIBI Biotechnology Center Viale G. Colombo 3, 35121 Padova, Italy
													*Address correspondence to Stefano Campanaro, stefano.campanaro@unipd.it
	29LH	1028RH	3012LF	2019LH	8008LH	2030LF	1028LH	3003RH	2051LF	2020RH	29RF	2019RH	2023LH	1009LH	2046RF	15RH	2051RH	2049LF	15RF	2046LH	2051RF	8008RH	2031RF	3017RF	2070RF	3018LH	3012RH	2071LF	2049RH	3023LH	2063RF	3014RH	3008RF	2049LH	2050LH	2031RH	2063LF	2050RH	2057RF	1028RF	43LF	1028LF	2071RH	3018LF	15LF	2057LF	07RH	07RF	2023LF
1	1	1	1	1	1	1	1	1	1	1	1	1	1	1	1	1	1	1	1	1	1	1	1	1	1	1	1	1	1	1	1	1	1	1	1	1	1	1	1	1	1	1	1	1	1	1	1	1	1
101	33.8906	32.1865	36.8382	38.301	32.8762	40.2424	47.5998	46.4717	32.5765	38.4837	40.0734	27.9139	48.9051	53.0551	34.9151	52.0379	34.2276	42.7895	47.0577	50.1351	45.1181	46.9989	32.7999	29.0911	43.7476	22.8633	43.5065	50.9393	40.9219	49.6517	26.6706	30.0567	45.2127	37.5739	47.0833	42.2554	49.2215	41.7337	43.7708	26.5333	36.0184	29.0246	39.1346	42.2706	48.7413	47.5232	44.7484	46.0608	47.0349
201	48.4101	46.7456	56.1661	58.31	47.4549	57.7088	73.0104	71.64	48.1067	55.863	56.444	40.7255	72.6404	80.9002	50.2634	79.2488	51.3479	61.2183	71.3137	75.3143	65.1916	71.8113	46.4166	44.0633	68.676	33.4553	66.6394	77.189	63.0087	76.7215	37.9586	45.2754	68.7463	57.3123	69.8527	63.3902	72.5785	59.6086	65.8179	38.0803	53.069	41.4504	58.1119	60.9265	75.9627	69.4208	68.0608	68.5363	72.1146
301	58.5299	56.7589	70.5426	73.0717	57.9402	69.8763	90.94	89.5908	58.7118	68.4528	67.7988	50.6207	89.0626	100.682	61.4093	99.3713	63.5763	73.057	89.5378	92.4966	79.0771	89.6463	56.0827	55.6997	87.2334	40.5289	83.0762	95.9218	78.3519	95.9505	46.0503	57.2488	84.4101	71.1129	85.4289	78.8603	89.3415	71.5465	82.205	45.7094	65.7607	49.8236	71.9232	73.6373	95.2062	84.8517	84.9741	83.2298	89.9232
401	66.5217	64.5118	82.0799	84.8376	66.5011	79.3394	104.857	103.356	66.9337	78.5797	76.8404	58.7805	101.719	115.928	70.3566	115.501	73.2223	81.5008	104.384	105.292	89.7866	103.738	63.7534	65.5518	102.168	45.941	95.4228	110.421	89.859	110.663	52.5212	67.2495	95.7871	81.6226	97.0904	91.2972	102.608	80.4932	95.4732	51.4377	76.2331	56.219	83.0034	83.2639	109.982	97.0356	98.4439	93.8614	103.704
501	73.2186	70.9141	91.7127	94.6426	73.8976	87.1664	116.232	114.326	73.711	87.1524	84.5251	65.7304	112.079	128.15	77.8841	128.962	81.232	87.8557	116.985	115.299	98.5339	115.451	70.1966	74.1941	114.689	50.4258	105.001	122.172	98.8688	122.382	57.9692	75.8606	104.499	89.9886	106.274	101.727	113.658	87.638	106.65	56.0465	85.2791	61.4527	92.3587	90.9794	121.896	107.242	109.692	102.045	114.893
601	79.0329	76.4282	99.9553	103.058	80.4855	93.8862	125.835	123.292	79.4878	94.6256	91.2963	71.7854	120.875	138.195	84.3881	140.495	88.0997	92.8128	127.964	123.402	105.936	125.488	75.8053	81.9228	125.445	54.325	112.612	132.009	106.138	131.977	62.6911	83.4296	111.415	96.8336	113.764	110.697	123.168	93.5831	116.303	59.927	93.3055	65.9277	100.509	97.3899	131.809	116.106	119.352	108.614	124.264
701	84.2021	81.3193	107.13	110.433	86.4632	99.791	134.123	130.756	84.5139	101.265	97.3943	77.1558	128.522	146.602	90.1068	150.567	94.1197	96.7869	137.709	130.143	112.35	134.265	80.8073	88.9227	134.834	57.8156	118.775	140.452	112.136	139.998	66.8625	90.1846	117.05	102.543	120.036	118.545	131.542	98.6707	124.788	63.3034	100.558	69.8706	107.761	102.85	140.238	123.993	127.802	114.048	132.285
801	88.8765	85.7511	113.456	116.995	91.9558	105.061	141.397	137.059	88.9475	107.242	102.965	81.9891	135.279	153.737	95.1991	159.494	99.4826	100.045	146.479	135.87	118.004	142.051	85.3451	95.3227	143.126	60.998	123.843	147.847	117.178	146.817	70.6	96.2835	121.732	107.374	125.398	125.504	139.043	103.112	132.348	66.3143	107.201	73.4198	114.312	107.583	147.52	131.131	135.293	118.641	139.264
901	93.1574	89.8298	119.092	122.903	97.0489	109.817	147.866	142.446	92.8981	112.68	108.104	86.3919	141.318	159.863	99.7782	167.501	104.319	102.766	154.454	140.823	123.052	149.033	89.5134	101.218	150.518	63.9339	128.065	154.438	121.478	152.694	73.9868	101.84	125.681	111.511	130.055	131.738	145.851	107.047	139.154	69.0492	113.348	76.665	120.297	111.743	153.892	137.671	142.001	122.587	145.416
1001	97.1165	93.6273	124.156	128.269	101.805	114.15	153.678	147.095	96.446	117.668	112.879	90.443	146.761	165.174	103.928	174.756	108.722	105.075	161.767	145.169	127.604	155.35	93.3777	106.683	157.16	66.6646	131.623	160.4	125.191	157.82	77.0845	106.939	129.051	115.087	134.153	137.373	152.098	110.573	145.332	71.5685	119.083	79.6676	125.814	115.436	159.526	143.721	148.06	126.02	150.896
1101	100.807	97.1945	128.737	133.18	106.27	118.126	158.949	151.142	99.653	122.274	117.34	94.202	151.7	169.817	107.715	181.382	112.763	107.061	168.518	149.028	131.744	161.104	96.9852	111.775	163.17	69.2192	134.651	165.865	128.432	162.335	79.9402	111.647	131.958	118.206	137.794	142.504	157.879	113.758	150.978	73.914	124.469	82.4712	130.938	118.742	164.551	149.36	153.569	129.038	155.821
1201	104.268	100.568	132.906	137.701	110.483	121.801	163.765	154.692	102.568	126.552	121.526	97.7143	156.207	173.907	111.19	187.478	116.494	108.788	174.784	152.49	135.533	166.377	100.371	116.541	168.642	71.6197	137.253		131.287	166.348	82.5908	116.014	134.487	120.946	141.056	147.206	163.269	116.657	156.168	76.1157	129.556	85.1077	135.724	121.72	169.069	154.649	158.607	131.712	160.28
1301	107.531	103.776	136.722	141.885	114.472		168.193	157.83	105.231	130.548	125.469	101.015	160.337	177.535	114.393	193.119	119.958	110.306	180.628	155.623	139.021	171.233	103.564	121.018	173.651	73.8832	139.509		133.823	169.942	85.0654	120.082	136.705	123.37	143.996	151.538	168.324	119.31	160.958	78.1956	134.38	87.6012	140.217	124.416	173.161	159.636	163.239	134.099	164.345
1401	110.622	106.839	140.229	145.773	118.263		172.287		107.674	134.295	129.195	104.134	164.138	180.772	117.36	198.367	123.188	111.652	186.101	158.48	142.248	175.724	106.583	125.238	178.258	76.0237	141.479		136.094	173.183	87.3871	123.887	138.664	125.527	146.662	155.548	173.088	121.749	165.399	80.1704	138.975	89.9705	144.455	126.866	176.891	164.358	167.515	136.244	168.072
1501	113.56	109.775	143.465	149.4	121.875		176.093		109.924	137.822	132.726	107.091	167.647	183.678	120.118	203.269	126.213	112.854	191.244	161.1	145.245	179.895	109.447	129.226	182.511	78.0529	143.214		138.139	176.124	89.5751	127.458	140.406	127.458	149.09	159.275	177.597	123.999	169.529	82.0529	143.364	92.2303	148.465	129.1	180.314	168.848	171.477	138.181	171.507
1601	116.361	112.597	146.462	152.796	125.327		179.645		112.005	141.155	136.08	109.906	170.898	186.3	122.691	207.867	129.054	113.935	196.092	163.516	148.04	183.781	112.17	133.005		79.9806	144.753		139.994	178.805	91.6446	130.819	141.965	129.195	151.311	162.753	181.881	126.083	173.381	83.8536	147.569	94.3926	152.274	131.141	183.471	173.132	175.159	139.941	174.687
1701	119.039	115.315	149.247	155.985	128.634		182.973		113.935	144.313	139.274	112.594	173.918	188.678	125.1	212.193	131.732	114.913	200.676	165.756	150.656	187.413	114.764	136.594		81.8153	146.127		141.685	181.262	93.6086	133.993	143.368	130.765	153.35	166.009	185.961	128.017		85.5806	151.607	96.4671	155.9	133.008	186.4	177.231	178.591	141.547	177.644
1801	121.607	117.94	151.841	158.987	131.807		186.102		115.732	147.313	142.322	115.167	176.731	190.844	127.361	216.275	134.262	115.802	205.02	167.841	153.111	190.816	117.239	140.008		83.5645	147.361		143.235	183.523	95.4777	136.997	144.637	132.191	155.23	169.065	189.859	129.817		87.2409	155.494	98.4621	159.362	134.716	189.13	181.164	181.796	143.019	180.403
1901	124.073	120.48	154.264	161.821	134.859		189.053		117.409	150.17	145.238	117.636	179.359	192.826	129.488	220.137	136.659	116.615	209.147	169.788	155.421	194.013	119.604	143.263		85.2348	148.478		144.662	185.611	97.2609	139.848	145.792	133.491	156.969	171.94	193.59	131.495		88.8401	159.24	100.384	162.674	136.279	191.686	184.948	184.797	144.375	182.987
2001	126.446	122.94	156.533	164.502	137.798		191.845		118.979	152.897	148.032	120.009	181.819	194.647	131.496	223.799	138.934	117.361	213.076	171.612	157.6	197.024	121.867	146.37		86.8321	149.493		145.983	187.546	98.9656	142.561	146.848	134.682		174.653	197.168	133.063		90.383	162.857	102.239	165.848	137.708	194.09	188.595		145.629	185.413
2101	128.733	125.328	158.661	167.044	140.634		194.492		120.452	155.503	150.715	122.295	184.127	196.327	133.395	227.277	141.098	118.049	216.823	173.327	159.661	199.865	124.034	149.342		88.3618	150.421		147.209	189.345	100.599	145.148	147.817	135.776		177.217	200.605	134.529		91.874	166.354	104.033	168.895	139.013	196.359	192.118		146.792	187.698
2201	130.94	127.647	160.661	169.458	143.374		197.009		121.839	158	153.296	124.498	186.298	197.881	135.195	230.588	143.16	118.685	220.402	174.944	161.615	202.551	126.11	152.187		89.8284	151.274		148.352	191.021	102.165	147.62	148.711	136.784		179.645	203.91	135.904		93.3165	169.737	105.768	171.824		198.509	195.529		147.876	189.856
2301	133.074	129.903	162.545	171.756	146.025		199.407		123.147	160.394	155.784	126.626	188.344	199.325	136.905	233.744	145.129	119.276	223.826	176.471	163.47	205.096	128.102	154.916		91.2364	152.06		149.422	192.586	103.671	149.989	149.538	137.717		181.948	207.094	137.193		94.7138		107.451	174.643		200.55	198.834		148.889	191.899
2401	135.138	132.099	164.321	173.946	148.592		201.696		124.384	162.693	158.184	128.684	190.275	200.669	138.532	236.756	147.01	119.825	227.107	177.918	165.234	207.51	130.015	157.536		92.5896	152.79		150.427	194.052	105.119	152.261	150.308	138.583		184.135	210.163	138.405		96.0686		109.082	177.36		202.496	202.044		149.839	193.837
2501	137.138	134.239	165.999	176.038	151.081		203.887		125.555	164.903	160.505	130.674	192.103	201.925	140.083	239.635	148.811	120.338	230.253	179.291	166.915	209.805	131.852	160.055		93.8917	153.468		151.374	195.426	106.514	154.446	151.025	139.389		186.217	213.124	139.544		97.3835		110.667	179.98		204.353	205.166		150.733	195.679
2601	139.076	136.327	167.585	178.038	153.497		205.986		126.667	167.031	162.753	132.603	193.836	203.101	141.564	242.391	150.538	120.818	233.275	180.596	168.52	211.989	133.617	162.48		95.1458	154.102		152.268	196.718	107.859	156.551	151.697	140.142		188.199	215.984	140.617		98.6607		112.207	182.508		206.13	208.204		151.575	197.432
2701	140.957	138.365	169.088	179.954	155.843		208.002		127.724	169.081	164.932	134.472	195.481	204.205	142.981	245.031	152.194	121.269	236.179	181.841	170.054	214.071	135.315			96.355	154.696		153.116	197.933	109.158		152.327	140.846		190.09	218.748	141.628		99.9021		113.705	184.949		207.834	211.167		152.372	199.105
2801	142.784	140.355	170.513	181.791	158.124		209.941		128.731	171.059	167.049	136.286	197.046	205.245	144.34	247.563	153.786	121.692	238.973	183.028	171.522	216.058	136.948			97.5219	155.254		153.921	199.079	110.414		152.92	141.506		191.896	221.421	142.582		101.11		115.164			209.469	214.058		153.127	200.704
2901	144.559	142.301	171.865	183.555	160.342		211.809		129.692	172.968	169.106	138.047	198.538	206.225	145.643	249.995	155.317	122.091	241.662	184.164	172.929	217.958	138.52			98.6492	155.78		154.689	200.16	111.628		153.481	142.128		193.622	224.008	143.484		102.285		116.584			211.041	216.882		153.844	202.233
3001	146.284	144.204	173.15	185.252	162.502		213.611		130.611	174.812	171.109	139.757	199.961	207.151	146.896	252.332	156.791	122.467	244.253	185.252	174.28	219.777	140.033			99.739	156.278		155.423	201.182	112.805		154.011	142.714		195.274		144.336		103.43		117.969			212.553	219.643		154.528	203.698
3101	147.964	146.067	174.371	186.886	164.606		215.352		131.491	176.595	173.062	141.42	201.322	208.028	148.101	254.58	158.211	122.823	246.749	186.295	175.577	221.52	141.49			100.794	156.749		156.127	202.148	113.945		154.514	143.267		196.856		145.143		104.545		119.32			214.009	222.346		155.179	205.102
3201	149.598	147.891	175.534	188.461	166.655		217.037		132.334	178.32	174.967	143.038	202.624	208.86	149.263		159.581	123.16	249.157	187.297	176.825	223.193	142.893			101.815	157.197		156.802	203.063			154.992	143.791		198.372		145.907		105.632		120.639				224.993		155.803	206.452
3301	151.191	149.678	176.642	189.982	168.653				133.144	179.99	176.827	144.612	203.872	209.65	150.384		160.904	123.48	251.478	188.26	178.026	224.8	144.245			102.805	157.623			203.93			155.448	144.288		199.827		146.633		106.693		121.926				227.587		156.399	207.748
3401	152.743	151.43	177.699	191.452	170.602				133.922	181.607	178.646	146.145	205.071	210.402	151.467		162.181	123.783	253.718	189.188	179.184	226.347	145.549			103.765	158.03			204.753			155.884	144.76		201.224		147.321		107.727		123.184				230.131		156.971	208.996
3501	154.257	153.148	178.707		172.504				134.671	183.175	180.426	147.638	206.223	211.119	152.514		163.416	124.072	255.88	190.082	180.301	227.838	146.805			104.698	158.418			205.534			156.3	145.21		202.567		147.975		108.737		124.414				232.628		157.521	210.197
3601	155.733	154.834	179.669		174.359				135.393	184.696	182.17	149.093	207.332	211.802	153.528		164.611	124.346	257.966	190.945	181.379	229.276	148.016			105.603	158.79			206.275			156.699	145.639		203.859		148.598		109.724		125.617				235.08		158.049	211.355
3701	157.175	156.489	180.589		176.171				136.089	186.171	183.879	150.511	208.4	212.455	154.511		165.768	124.608	259.98	191.778	182.422	230.664	149.183			106.483	159.147			206.98			157.082	146.049		205.102		149.191		110.687		126.795				237.489		158.559	212.471
3801	158.583	158.114	181.468		177.94				136.762	187.602	185.555	151.895	209.431	213.08	155.464		166.888	124.857	261.924		183.43	232.007	150.31			107.34	159.489			207.65			157.45	146.441		206.299		149.756		111.629		127.947						159.05	213.548
3901	159.959	159.71	182.309		179.668				137.412	188.993	187.201	153.245	210.426	213.678	156.39		167.975	125.096	263.8		184.406	233.308	151.396			108.173	159.818			208.287			157.804	146.816		207.453		150.295		112.549		129.076						159.524	214.588
4001	161.304	161.279	183.114		181.356				138.041	190.344	188.818	154.562	211.389	214.252	157.29		169.029	125.323			185.352	234.569	152.444			108.985	160.134			208.892			158.145	147.176		208.566				113.449		130.182						159.982	215.593
4101	162.62	162.821	183.885		183.006				138.651	191.657	190.407	155.849	212.321	214.802	158.165		170.051	125.541			186.268	235.793	153.455			109.776	160.439			209.469			158.475	147.522		209.64				114.329		131.267						160.425
4201	163.907	164.338	184.624						139.241	192.933	191.97	157.105	213.223	215.331	159.017		171.045	125.749			187.158	236.983				110.547				210.017			158.793	147.855		210.678				115.19		132.331						160.855
4301	165.168	165.83	185.333						139.814	194.175	193.508	158.333	214.099	215.84	159.847		172.01	125.949			188.022	238.142				111.3				210.538			159.102	148.175		211.681				116.033		133.374						161.271
4401	166.404	167.298	186.013						140.371	195.384	195.022	159.532	214.949	216.33	160.656		172.948	126.139			188.861	239.271				112.035				211.034			159.4	148.484		212.65				116.858		134.399						161.676
4501	167.615	168.743	186.665						140.911	196.561	196.514	160.704	215.775	216.801	161.445		173.861	126.322			189.678					112.752				211.505			159.69	148.782		213.588												162.068
4601	168.803	170.166	187.292						141.437		197.983	161.85	216.579	217.257	162.215		174.749	126.497			190.472					113.454							159.971	149.07		214.497												162.45
4701	169.969	171.567	187.894						141.949		199.432		217.362	217.696	162.966		175.613	126.665			191.246					114.139							160.244	149.348		215.377												162.822
4801	171.114	172.947	188.472						142.447		200.861		218.124	218.12	163.7		176.456	126.825			192					114.81							160.509	149.617		216.229												163.184
4901	172.239	174.307	189.029						142.932		202.271			218.53	164.418		177.276	126.979			192.735					115.466							160.768	149.878		217.056												163.537
5001		175.647	189.564						143.405		203.662			218.927	165.119		178.076	127.127			193.453					116.109							161.019	150.13		217.859
5101		176.967	190.079						143.866		205.035			219.312	165.804		178.857	127.268			194.155					116.738							161.265	150.375		218.638
5201		178.27	190.575						144.316		206.391			219.684	166.474		179.618	127.403			194.84					117.355							161.504	150.613		219.395
5301		179.554	191.053						144.755					220.045	167.13		180.361	127.532			195.51					117.96							161.738			220.131
5401		180.82	191.514						145.184					220.395	167.771		181.087	127.656			196.167					118.553							161.966			220.847
5501		182.069	191.958						145.603					220.734			181.796	127.774								119.135							162.19			221.543
5601		183.302	192.386						146.013					221.064			182.488	127.887								119.706							162.408			222.221
5701			192.8						146.414					221.385			183.166									120.267							162.622			222.882
5801			193.199						146.806					221.697			183.828									120.817										223.526
5901			193.584						147.19					222			184.475									121.358										224.154
6001			193.957						147.566					222.294			185.109									121.89										224.766
6101			194.317						147.934					222.581			185.729									122.413										225.364
6201			194.666						148.295								186.336									122.927										225.949
6301			195.003						148.649								186.93									123.433										226.52
6401			195.33						148.995								187.512									123.931										227.078
6501			195.647						149.335								188.083									124.421
6601			195.955						149.669								188.642									124.904
6701			196.253						149.996								189.19									125.379
6801			196.542						150.317								189.727									125.847
6901									150.633								190.254									126.309
7001									150.942								190.771									126.764
7101									151.247								191.278									127.212
7201									151.546								191.775									127.654
7301									151.84								192.263									128.091
7401									152.129								192.742									128.521
7501									152.413								193.213									128.946
7601									152.692								193.675									129.365
7701																	194.128									129.779
7801																	194.574									130.188
7901																	195.011									130.592
8001																	195.441									130.99
8101																	195.864									131.384
8201																	196.279									131.774
8301																	196.687									132.159
8401																	197.088									132.539
8501																	197.482									132.916
8601																										133.288
8701																										133.656
8801																										134.02
8901																										134.38
9001																										134.737
9101																										135.09
9201																										135.439
9301																										135.785
9401																										136.127
9501																										136.466
9601																										136.802
9701																										137.135
9801																										137.465
9901																										137.791
10001																										138.115
10101																										138.436
10201																										138.754
10301																										139.07
10401																										139.382
10501																										139.692
10601																										140
10701																										140.305
10801																										140.608
10901																										140.908
11001																										141.206
11101																										141.502
11201																										141.795
11301																										142.087
11401																										142.376
11501																										142.664
[truncated: 60 more columns]

## Sheet: Diversity index
													Milk microbial composition of Brazilian dairy cows entering the dry period and genomic comparison between Staphylococcus aureus strains susceptible to the bacteriophage vB_SauM-UFV_DC4
													Vinícius da Silva Duartea, c, Laura Treub,c, Cristina Sartoric, Roberto Sousa Diasa, Isabela da Silva Paesd, Marcella Silva Vieirad, Gabriele Rocha Santanad, Marcos Inácio Marcondese, Alessio Giacominic, Viviana Corichc, Stefano Campanarob, f *, Cynthia Canedo da Silvaa, Sérgio Oliveira de Paulae.
													a Department of Microbiology, Federal University of Viçosa, Av. Peter Henry Rolfs, s/n, Campus Universitário, 36570-900, Viçosa, Minas Gerais, Brazil
													b Department of Biology, University of Padova, Via U. Bassi 58/b, 35121, Padova, Italy
													c Department of Agronomy Food Natural Resources Animals and Environment, University of Padova, Viale dell’Universitá, 16, 35020 Legnaro (PD), Italy
													d Department of General Biology, Federal University of Viçosa, Av. Peter Henry Rolfs, s/n, Campus Universitário, 36570-900, Viçosa, Minas Gerais, Brazil
													e Department of Animal Science, Universidade Federal de Viçosa, Viçosa, Brazil
													f CRIBI Biotechnology Center Viale G. Colombo 3, 35121 Padova, Italy
													*Address correspondence to Stefano Campanaro, stefano.campanaro@unipd.it
Index/Sample	29LH	1028RH	3012LF	2019LH	8008LH	2030LF	1028LH	3003RH	2051LF	2020RH	29RF	2019RH	2023LH	1009LH	2046RF	15RH	2051RH	2049LF	15RF	2046LH	2051RF	8008RH	2031RF	3017RF	2070RF	3018LH	3012RH	2071LF	2049RH	3023LH	2063RF	3014RH	3008RF	2049LH	2050LH	2031RH	2063LF	2050RH	2057RF	1028RF	43LF	1028LF	2071RH	3018LF	15LF	2057LF	07RH	07RF	2023LF
Taxa_S	174	185	197	193	185	126	220	163	153	198	209	164	219	223	169	257	198	128	266	193	197	241	155	165	190	143	161	175	158	212	116	160	163	151	159	228	228	151	180	118	176	136	188	141	216	242	190	164	217
Individuals	5061	5741	6965	3510	4225	1325	3385	1495	7713	4627	5397	4795	4919	6252	5599	3213	8635	5706	4023	3854	5531	4559	4261	2709	1698	11619	4295	1286	3388	4612	3289	2773	5883	5370	2028	6571	3062	4039	1790	4543	2395	4561	2831	2274	3244	3893	2091	5036	4147
Dominance_D	0.08394	0.1135	0.09178	0.08038	0.1205	0.04907	0.05765	0.08513	0.2242	0.05003	0.05173	0.1005	0.03758	0.03396	0.06039	0.03008	0.1929	0.05254	0.0402	0.0472	0.0335	0.05078	0.08114	0.1574	0.09979	0.3421	0.09	0.03146	0.1119	0.0551	0.1225	0.1197	0.117	0.1189	0.04486	0.08747	0.02824	0.05226	0.05502	0.1875	0.1104	0.1251	0.05822	0.0441	0.05787	0.0341	0.05102	0.07135	0.0588
Simpson_1-D	0.9161	0.8865	0.9082	0.9196	0.8795	0.9509	0.9423	0.9149	0.7758	0.95	0.9483	0.8995	0.9624	0.966	0.9396	0.9699	0.8071	0.9475	0.9598	0.9528	0.9665	0.9492	0.9189	0.8426	0.9002	0.6579	0.91	0.9685	0.8881	0.9449	0.8775	0.8803	0.883	0.8811	0.9551	0.9125	0.9718	0.9477	0.945	0.8125	0.8896	0.8749	0.9418	0.9559	0.9421	0.9659	0.949	0.9286	0.9412
Shannon_H	3.328	3.139	3.454	3.546	3.183	3.709	3.974	3.786	2.839	3.702	3.75	3.05	4.143	4.317	3.504	4.332	3.023	3.785	4.112	4.11	4.028	4.015	3.316	2.878	3.648	2.136	3.69	4.197	3.461	4.07	2.873	3.075	3.633	3.301	3.986	3.699	4.221	3.768	3.843	2.638	3.342	2.946	3.671	3.82	4.011	4.126	3.894	3.829	3.959
Evenness_e^H/S	0.1602	0.1248	0.1605	0.1797	0.1304	0.3239	0.2419	0.2703	0.1117	0.2048	0.2034	0.1288	0.2876	0.336	0.1967	0.2961	0.1038	0.3441	0.2296	0.3158	0.285	0.23	0.1778	0.1077	0.2021	0.05918	0.2488	0.3799	0.2015	0.2762	0.1525	0.1353	0.232	0.1797	0.3387	0.1772	0.2987	0.2867	0.2594	0.1185	0.1607	0.1399	0.2089	0.3235	0.2557	0.256	0.2584	0.2806	0.2415
Brillouin	3.269	3.085	3.399	3.454	3.114	3.561	3.863	3.614	2.799	3.629	3.683	2.994	4.059	4.242	3.448	4.2	2.98	3.734	4.003	4.015	3.96	3.922	3.254	2.787	3.481	2.112	3.614	3.991	3.373	3.981	2.813	2.986	3.573	3.243	3.852	3.634	4.1	3.696	3.69	2.593	3.232	2.894	3.565	3.711	3.895	4.025	3.751	3.762	3.864
Menhinick	2.446	2.442	2.361	3.258	2.846	3.461	3.781	4.216	1.742	2.911	2.845	2.368	3.123	2.82	2.259	4.534	2.131	1.695	4.194	3.109	2.649	3.569	2.375	3.17	4.611	1.327	2.457	4.88	2.714	3.122	2.023	3.038	2.125	2.061	3.531	2.813	4.12	2.376	4.254	1.751	3.596	2.014	3.533	2.957	3.792	3.879	4.155	2.311	3.37
Margalef	20.28	21.26	22.15	23.52	22.04	17.39	26.95	22.16	16.98	23.34	24.2	19.23	25.64	25.4	19.47	31.7	21.74	14.68	31.93	23.25	22.74	28.49	18.43	20.75	25.41	15.17	19.13	24.3	19.32	25.01	14.2	20.06	18.66	17.47	20.75	25.82	28.28	18.06	23.9	13.89	22.49	16.02	23.53	18.11	26.59	29.15	24.72	19.12	25.93
Equitability_J	0.6451	0.6013	0.6537	0.6738	0.6098	0.7669	0.7369	0.7432	0.5643	0.7001	0.7019	0.5981	0.7688	0.7983	0.683	0.7807	0.5717	0.7801	0.7365	0.781	0.7624	0.732	0.6575	0.5636	0.6953	0.4303	0.7262	0.8126	0.6836	0.7598	0.6043	0.6058	0.7132	0.6579	0.7864	0.6813	0.7775	0.751	0.7401	0.553	0.6464	0.5996	0.701	0.7719	0.7463	0.7518	0.7421	0.7508	0.7359
Fisher_alpha	34.92	36.54	37.71	43.93	39.52	34.22	52.64	46.58	27.05	42.04	43.23	32.87	46.99	45.16	32.85	65.74	36.13	23.24	63.99	42.78	39.88	54.24	31.55	38.71	54.84	22.96	33.02	54.7	34.33	45.89	23.43	36.94	31.05	28.86	40.4	45.86	56.96	30.95	49.9	22.14	43.78	26.36	45.29	33.26	52.08	57.13	50.78	32.47	48.7
Berger-Parker	0.1885	0.2689	0.2494	0.2271	0.3101	0.1532	0.1675	0.2702	0.4627	0.1182	0.1712	0.2083	0.1413	0.123	0.1329	0.1108	0.4269	0.18	0.1392	0.1829	0.09637	0.1432	0.2117	0.3285	0.2827	0.571	0.2761	0.1019	0.2857	0.1843	0.2305	0.286	0.3301	0.2482	0.1603	0.2703	0.08556	0.1728	0.1654	0.3826	0.2994	0.2581	0.1568	0.1332	0.1776	0.1228	0.1272	0.2385	0.1871
Chao-1	238.6	271.9	206	235	252	171.2	269.2	186.3	168	239.4	312.5	209.7	247.6	232.1	194.5	312.6	219.1	129.7	313.8	214.8	226.8	286.2	180.2	226	236.6	180.7	167.6	255.5	174.2	219.6	151	215	171.3	157.6	179.2	251.8	301	161	230.3	153	271.7	188.1	253	150.9	251	375.5	230.9	176.4	243.5
Good's coverage	72.9254	68.0397	95.6311	82.1277	73.4127	73.5981	81.7236	87.4933	91.0714	82.7068	66.88	78.207	88.4491	96.0793	86.8895	82.2137	90.3697	98.6893	84.7674	89.851	86.8607	84.2068	86.0155	73.0088	80.3043	79.1367	96.0621	68.4932	90.7003	96.5392	76.8212	74.4186	95.1547	95.8122	88.7277	90.5481	75.7475	93.7888	78.1589	77.1242	64.7773	72.302	74.3083	93.4394	86.0558	64.4474	82.2867	92.9705	89.117
[truncated: 60 more columns]

## Sheet: SRA
								Milk microbial composition of Brazilian dairy cows entering the dry period and genomic comparison between Staphylococcus aureus strains susceptible to the bacteriophage vB_SauM-UFV_DC4
								Vinícius da Silva Duartea, c, Laura Treub,c, Cristina Sartoric, Roberto Sousa Diasa, Isabela da Silva Paesd, Marcella Silva Vieirad, Gabriele Rocha Santanad, Marcos Inácio Marcondese, Alessio Giacominic, Viviana Corichc, Stefano Campanarob, f *, Cynthia Canedo da Silvaa, Sérgio Oliveira de Paulae.
								a Department of Microbiology, Federal University of Viçosa, Av. Peter Henry Rolfs, s/n, Campus Universitário, 36570-900, Viçosa, Minas Gerais, Brazil
								b Department of Biology, University of Padova, Via U. Bassi 58/b, 35121, Padova, Italy
								c Department of Agronomy Food Natural Resources Animals and Environment, University of Padova, Viale dell’Universitá, 16, 35020 Legnaro (PD), Italy
								d Department of General Biology, Federal University of Viçosa, Av. Peter Henry Rolfs, s/n, Campus Universitário, 36570-900, Viçosa, Minas Gerais, Brazil
								e Department of Animal Science, Universidade Federal de Viçosa, Viçosa, Brazil
								f CRIBI Biotechnology Center Viale G. Colombo 3, 35121 Padova, Italy
								*Address correspondence to Stefano Campanaro, stefano.campanaro@unipd.it
accession	study	object_status	bioproject_accession	biosample_accession	library_ID	animal ID	Barcode	Linker Primer	title	library_strategy	library_source	library_selection	library_layout	platform	instrument_model	design_description	filetype	filename	filename2	filename3	filename4	assembly
SRR6822717	SRP134383	new	PRJNA437620	SAMN07195301	V1	2070PL	GCATATGCACTG	GTGTGYCAGCMGCCGCGGTAA	Dry cow milk microbiome using 16S	AMPLICON	METAGENOMIC	PCR	paired	ILLUMINA	Illumina MiSeq	515f/806r primers	fastq	V1_R1.fq	V1_R2.fq
SRR6822718	SRP134383	new	PRJNA437620	SAMN08662079	V10	2031PR	TCATGGCCTCCG	GTGTGYCAGCMGCCGCGGTAA	Dry cow milk microbiome using 16S	AMPLICON	METAGENOMIC	PCR	paired	ILLUMINA	Illumina MiSeq	515f/806r primers	fastq	V10_R1.fq	V10_R2.fq
SRR6822684	SRP134383	new	PRJNA437620	SAMN08662971	V100	15_PR	CTTAGTGCAGAA	GTGTGYCAGCMGCCGCGGTAA	Dry cow milk microbiome using 16S	AMPLICON	METAGENOMIC	PCR	paired	ILLUMINA	Illumina MiSeq	515f/806r primers	fastq	V100_R1.fq	V100_R2.fq
SRR6822683	SRP134383	new	PRJNA437620	SAMN08662984	V101	43_AR	AATCTTGCGCCG	GTGTGYCAGCMGCCGCGGTAA	Dry cow milk microbiome using 16S	AMPLICON	METAGENOMIC	PCR	paired	ILLUMINA	Illumina MiSeq	515f/806r primers	fastq	V101_R1.fq	V101_R2.fq
SRR6822692	SRP134383	new	PRJNA437620	SAMN08662988	V102	3003_AL	AGGATCAGGGAA	GTGTGYCAGCMGCCGCGGTAA	Dry cow milk microbiome using 16S	AMPLICON	METAGENOMIC	PCR	paired	ILLUMINA	Illumina MiSeq	515f/806r primers	fastq	V102_R1.fq	V102_R2.fq
SRR6822691	SRP134383	new	PRJNA437620	SAMN08662989	V103	3003_AR	AATAACTAGGGT	GTGTGYCAGCMGCCGCGGTAA	Dry cow milk microbiome using 16S	AMPLICON	METAGENOMIC	PCR	paired	ILLUMINA	Illumina MiSeq	515f/806r primers	fastq	V103_R1.fq	V103_R2.fq
SRR6822690	SRP134383	new	PRJNA437620	SAMN08662960	V104	2063_PR	TATTGCAGCAGC	GTGTGYCAGCMGCCGCGGTAA	Dry cow milk microbiome using 16S	AMPLICON	METAGENOMIC	PCR	paired	ILLUMINA	Illumina MiSeq	515f/806r primers	fastq	V104_R1.fq	V104_R2.fq
SRR6822689	SRP134383	new	PRJNA437620	SAMN08662972	V105	15_AR	TGATGTGCTAAG	GTGTGYCAGCMGCCGCGGTAA	Dry cow milk microbiome using 16S	AMPLICON	METAGENOMIC	PCR	paired	ILLUMINA	Illumina MiSeq	515f/806r primers	fastq	V105_R1.fq	V105_R2.fq
SRR6822688	SRP134383	new	PRJNA437620	SAMN08662961	V106	2063_PL	GTAGTAGACCAT	GTGTGYCAGCMGCCGCGGTAA	Dry cow milk microbiome using 16S	AMPLICON	METAGENOMIC	PCR	paired	ILLUMINA	Illumina MiSeq	515f/806r primers	fastq	V106_R1.fq	V106_R2.fq
SRR6822687	SRP134383	new	PRJNA437620	SAMN08662990	V107	3003_PL	AGTAAAGATCGT	GTGTGYCAGCMGCCGCGGTAA	Dry cow milk microbiome using 16S	AMPLICON	METAGENOMIC	PCR	paired	ILLUMINA	Illumina MiSeq	515f/806r primers	fastq	V107_R1.fq	V107_R2.fq
SRR6822686	SRP134383	new	PRJNA437620	SAMN08662991	V108	3003_PR	CTCGCCCTCGCC	GTGTGYCAGCMGCCGCGGTAA	Dry cow milk microbiome using 16S	AMPLICON	METAGENOMIC	PCR	paired	ILLUMINA	Illumina MiSeq	515f/806r primers	fastq	V108_R1.fq	V108_R2.fq
SRR6822685	SRP134383	new	PRJNA437620	SAMN08662080	V11	2031AL_S	CAATCATAGGTG	GTGTGYCAGCMGCCGCGGTAA	Dry cow milk microbiome using 16S	AMPLICON	METAGENOMIC	PCR	paired	ILLUMINA	Illumina MiSeq	515f/806r primers	fastq	V11_R1.fq	V11_R2.fq
SRR6822716	SRP134383	new	PRJNA437620	SAMN08663000	V110	3023_PL	ACATACTGAGCA	GTGTGYCAGCMGCCGCGGTAA	Dry cow milk microbiome using 16S	AMPLICON	METAGENOMIC	PCR	paired	ILLUMINA	Illumina MiSeq	515f/806r primers	fastq	V110_R1.fq	V110_R2.fq
SRR6822623	SRP134383	new	PRJNA437620	SAMN08663067	V111	2057_AR	GTTGATACGATG	GTGTGYCAGCMGCCGCGGTAA	Dry cow milk microbiome using 16S	AMPLICON	METAGENOMIC	PCR	paired	ILLUMINA	Illumina MiSeq	515f/806r primers	fastq	V111_R1.fq	V111_R2.fq
SRR6822624	SRP134383	new	PRJNA437620	SAMN08662993	V112	2019_PR	GTCAACGCTGTC	GTGTGYCAGCMGCCGCGGTAA	Dry cow milk microbiome using 16S	AMPLICON	METAGENOMIC	PCR	paired	ILLUMINA	Illumina MiSeq	515f/806r primers	fastq	V112_R1.fq	V112_R2.fq
SRR6822631	SRP134383	new	PRJNA437620	SAMN08662994	V113	2019_AL	TGAGACCCTACA	GTGTGYCAGCMGCCGCGGTAA	Dry cow milk microbiome using 16S	AMPLICON	METAGENOMIC	PCR	paired	ILLUMINA	Illumina MiSeq	515f/806r primers	fastq	V113_R1.fq	V113_R2.fq
SRR6822715	SRP134383	new	PRJNA437620	SAMN08663001	V114	3023_AR	ACTTGGTGTAAG	GTGTGYCAGCMGCCGCGGTAA	Dry cow milk microbiome using 16S	AMPLICON	METAGENOMIC	PCR	paired	ILLUMINA	Illumina MiSeq	515f/806r primers	fastq	V114_R1.fq	V114_R2.fq
SRR6822632	SRP134383	new	PRJNA437620	SAMN08662995	V115	2019_PL	ATTACGTATCAT	GTGTGYCAGCMGCCGCGGTAA	Dry cow milk microbiome using 16S	AMPLICON	METAGENOMIC	PCR	paired	ILLUMINA	Illumina MiSeq	515f/806r primers	fastq	V115_R1.fq	V115_R2.fq
SRR6822629	SRP134383	new	PRJNA437620	SAMN08663068	V116	2057_PR	CACGCAGTCTAC	GTGTGYCAGCMGCCGCGGTAA	Dry cow milk microbiome using 16S	AMPLICON	METAGENOMIC	PCR	paired	ILLUMINA	Illumina MiSeq	515f/806r primers	fastq	V116_R1.fq	V116_R2.fq
SRR6822630	SRP134383	new	PRJNA437620	SAMN08663071	V117	3017_PL	TGTGCACGCCAT	GTGTGYCAGCMGCCGCGGTAA	Dry cow milk microbiome using 16S	AMPLICON	METAGENOMIC	PCR	paired	ILLUMINA	Illumina MiSeq	515f/806r primers	fastq	V117_R1.fq	V117_R2.fq
SRR6822713	SRP134383	new	PRJNA437620	SAMN08663003	V118	3023_PR	CCGGACAAGAAG	GTGTGYCAGCMGCCGCGGTAA	Dry cow milk microbiome using 16S	AMPLICON	METAGENOMIC	PCR	paired	ILLUMINA	Illumina MiSeq	515f/806r primers	fastq	V118_R1.fq	V118_R2.fq
SRR6822627	SRP134383	new	PRJNA437620	SAMN08662985	V119	43_PL	TTGCTGGACGCT	GTGTGYCAGCMGCCGCGGTAA	Dry cow milk microbiome using 16S	AMPLICON	METAGENOMIC	PCR	paired	ILLUMINA	Illumina MiSeq	515f/806r primers	fastq	V119_R1.fq	V119_R2.fq
SRR6822628	SRP134383	new	PRJNA437620	SAMN08662081	V12	2031PL_S	GTTGGACGAAGG	GTGTGYCAGCMGCCGCGGTAA	Dry cow milk microbiome using 16S	AMPLICON	METAGENOMIC	PCR	paired	ILLUMINA	Illumina MiSeq	515f/806r primers	fastq	V12_R1.fq	V12_R2.fq
SRR6822714	SRP134383	new	PRJNA437620	SAMN08663002	V120	3023_AL	TACTAACGCGGT	GTGTGYCAGCMGCCGCGGTAA	Dry cow milk microbiome using 16S	AMPLICON	METAGENOMIC	PCR	paired	ILLUMINA	Illumina MiSeq	515f/806r primers	fastq	V120_R1.fq	V120_R2.fq
SRR6822625	SRP134383	new	PRJNA437620	SAMN08663075	V121	3014_AL	GCGATCACACCT	GTGTGYCAGCMGCCGCGGTAA	Dry cow milk microbiome using 16S	AMPLICON	METAGENOMIC	PCR	paired	ILLUMINA	Illumina MiSeq	515f/806r primers	fastq	V121_R1.fq	V121_R2.fq
SRR6822626	SRP134383	new	PRJNA437620	SAMN08662986	V122	43_AL	CAAACGCACTAA	GTGTGYCAGCMGCCGCGGTAA	Dry cow milk microbiome using 16S	AMPLICON	METAGENOMIC	PCR	paired	ILLUMINA	Illumina MiSeq	515f/806r primers	fastq	V122_R1.fq	V122_R2.fq
SRR6822634	SRP134383	new	PRJNA437620	SAMN08662987	V123	43_PR	GAAGAGGGTTGA	GTGTGYCAGCMGCCGCGGTAA	Dry cow milk microbiome using 16S	AMPLICON	METAGENOMIC	PCR	paired	ILLUMINA	Illumina MiSeq	515f/806r primers	fastq	V123_R1.fq	V123_R2.fq
SRR6822633	SRP134383	new	PRJNA437620	SAMN08663076	V124	3014_PR	TGAGTGGTCTGT	GTGTGYCAGCMGCCGCGGTAA	Dry cow milk microbiome using 16S	AMPLICON	METAGENOMIC	PCR	paired	ILLUMINA	Illumina MiSeq	515f/806r primers	fastq	V124_R1.fq	V124_R2.fq
SRR6822640	SRP134383	new	PRJNA437620	SAMN08663077	V125	3014_AR	TTACACAAAGGC	GTGTGYCAGCMGCCGCGGTAA	Dry cow milk microbiome using 16S	AMPLICON	METAGENOMIC	PCR	paired	ILLUMINA	Illumina MiSeq	515f/806r primers	fastq	V125_R1.fq	V125_R2.fq
SRR6822639	SRP134383	new	PRJNA437620	SAMN08663069	V126	2057_PL	ACGACGCATTTG	GTGTGYCAGCMGCCGCGGTAA	Dry cow milk microbiome using 16S	AMPLICON	METAGENOMIC	PCR	paired	ILLUMINA	Illumina MiSeq	515f/806r primers	fastq	V126_R1.fq	V126_R2.fq
SRR6822642	SRP134383	new	PRJNA437620	SAMN08663078	V127	3014_PL	TATCCAAGCGCA	GTGTGYCAGCMGCCGCGGTAA	Dry cow milk microbiome using 16S	AMPLICON	METAGENOMIC	PCR	paired	ILLUMINA	Illumina MiSeq	515f/806r primers	fastq	V127_R1.fq	V127_R2.fq
SRR6822641	SRP134383	new	PRJNA437620	SAMN08662962	V128	2063_AL	AGAGCCAAGAGC	GTGTGYCAGCMGCCGCGGTAA	Dry cow milk microbiome using 16S	AMPLICON	METAGENOMIC	PCR	paired	ILLUMINA	Illumina MiSeq	515f/806r primers	fastq	V128_R1.fq	V128_R2.fq
SRR6822636	SRP134383	new	PRJNA437620	SAMN08663072	V129	3017_PR	GGTGAGCAAGCA	GTGTGYCAGCMGCCGCGGTAA	Dry cow milk microbiome using 16S	AMPLICON	METAGENOMIC	PCR	paired	ILLUMINA	Illumina MiSeq	515f/806r primers	fastq	V129_R1.fq	V129_R2.fq
SRR6822635	SRP134383	new	PRJNA437620	SAMN08662093	V13	3018AR_S	GTCACTCCGAAC	GTGTGYCAGCMGCCGCGGTAA	Dry cow milk microbiome using 16S	AMPLICON	METAGENOMIC	PCR	paired	ILLUMINA	Illumina MiSeq	515f/806r primers	fastq	V13_R1.fq	V13_R2.fq
SRR6822638	SRP134383	new	PRJNA437620	SAMN08663070	V130	2057_AL	TAAATATACCCT	GTGTGYCAGCMGCCGCGGTAA	Dry cow milk microbiome using 16S	AMPLICON	METAGENOMIC	PCR	paired	ILLUMINA	Illumina MiSeq	515f/806r primers	fastq	V130_R1.fq	V130_R2.fq
SRR6822637	SRP134383	new	PRJNA437620	SAMN08663073	V131	3017_AR	TTGCGGACCCTA	GTGTGYCAGCMGCCGCGGTAA	Dry cow milk microbiome using 16S	AMPLICON	METAGENOMIC	PCR	paired	ILLUMINA	Illumina MiSeq	515f/806r primers	fastq	V131_R1.fq	V131_R2.fq
SRR6822651	SRP134383	new	PRJNA437620	SAMN08663074	V132	3017_AL	GTCGTCCAAATG	GTGTGYCAGCMGCCGCGGTAA	Dry cow milk microbiome using 16S	AMPLICON	METAGENOMIC	PCR	paired	ILLUMINA	Illumina MiSeq	515f/806r primers	fastq	V132_R1.fq	V132_R2.fq
SRR6822652	SRP134383	new	PRJNA437620	SAMN08662094	V14	3018PR_S	CGTTCTGGTGGT	GTGTGYCAGCMGCCGCGGTAA	Dry cow milk microbiome using 16S	AMPLICON	METAGENOMIC	PCR	paired	ILLUMINA	Illumina MiSeq	515f/806r primers	fastq	V14_R1.fq	V14_R2.fq
SRR6822643	SRP134383	new	PRJNA437620	SAMN08662095	V15	3018AL_S	TAGTTCGGTGAC	GTGTGYCAGCMGCCGCGGTAA	Dry cow milk microbiome using 16S	AMPLICON	METAGENOMIC	PCR	paired	ILLUMINA	Illumina MiSeq	515f/806r primers	fastq	V15_R1.fq	V15_R2.fq
SRR6822644	SRP134383	new	PRJNA437620	SAMN08662096	V16	3018PL_S	TTAATGGATCGG	GTGTGYCAGCMGCCGCGGTAA	Dry cow milk microbiome using 16S	AMPLICON	METAGENOMIC	PCR	paired	ILLUMINA	Illumina MiSeq	515f/806r primers	fastq	V16_R1.fq	V16_R2.fq
SRR6822645	SRP134383	new	PRJNA437620	SAMN08662306	V17	2058AR_S	TCAAGTCCGCAC	GTGTGYCAGCMGCCGCGGTAA	Dry cow milk microbiome using 16S	AMPLICON	METAGENOMIC	PCR	paired	ILLUMINA	Illumina MiSeq	515f/806r primers	fastq	V17_R1.fq	V17_R2.fq
SRR6822646	SRP134383	new	PRJNA437620	SAMN08662307	V18	2058PR_S	CACACAAAGTCA	GTGTGYCAGCMGCCGCGGTAA	Dry cow milk microbiome using 16S	AMPLICON	METAGENOMIC	PCR	paired	ILLUMINA	Illumina MiSeq	515f/806r primers	fastq	V18_R1.fq	V18_R2.fq
SRR6822647	SRP134383	new	PRJNA437620	SAMN08662308	V19	2058AL_S	GTCAGGTGCGGC	GTGTGYCAGCMGCCGCGGTAA	Dry cow milk microbiome using 16S	AMPLICON	METAGENOMIC	PCR	paired	ILLUMINA	Illumina MiSeq	515f/806r primers	fastq	V19_R1.fq	V19_R2.fq
SRR6822648	SRP134383	new	PRJNA437620	SAMN07195302	V2	2070AR_S	CCGGCGACAGAA	GTGTGYCAGCMGCCGCGGTAA	Dry cow milk microbiome using 16S	AMPLICON	METAGENOMIC	PCR	paired	ILLUMINA	Illumina MiSeq	515f/806r primers	fastq	V2_R1.fq	V2_R2.fq
SRR6822649	SRP134383	new	PRJNA437620	SAMN08662309	V20	2058PL_S	TTGAACAAGCCA	GTGTGYCAGCMGCCGCGGTAA	Dry cow milk microbiome using 16S	AMPLICON	METAGENOMIC	PCR	paired	ILLUMINA	Illumina MiSeq	515f/806r primers	fastq	V20_R1.fq	V20_R2.fq
SRR6822650	SRP134383	new	PRJNA437620	SAMN07195303	V3	2070PR_S	CCTCACTAGCGA	GTGTGYCAGCMGCCGCGGTAA	Dry cow milk microbiome using 16S	AMPLICON	METAGENOMIC	PCR	paired	ILLUMINA	Illumina MiSeq	515f/806r primers	fastq	V3_R1.fq	V3_R2.fq
SRR6822662	SRP134383	new	PRJNA437620	SAMN08662310	V35	2030_AR_S	GCGTGCCCGGCC	GTGTGYCAGCMGCCGCGGTAA	Dry cow milk microbiome using 16S	AMPLICON	METAGENOMIC	PCR	paired	ILLUMINA	Illumina MiSeq	515f/806r primers	fastq	V35_R1.fq	V35_R2.fq
SRR6822661	SRP134383	new	PRJNA437620	SAMN08662391	V36	2050_PR_S	CAAAGGAGCCCG	GTGTGYCAGCMGCCGCGGTAA	Dry cow milk microbiome using 16S	AMPLICON	METAGENOMIC	PCR	paired	ILLUMINA	Illumina MiSeq	515f/806r primers	fastq	V36_R1.fq	V36_R2.fq
SRR6822660	SRP134383	new	PRJNA437620	SAMN08662392	V37	2050_AL_S	TGCGGCGTCAGG	GTGTGYCAGCMGCCGCGGTAA	Dry cow milk microbiome using 16S	AMPLICON	METAGENOMIC	PCR	paired	ILLUMINA	Illumina MiSeq	515f/806r primers	fastq	V37_R1.fq	V37_R2.fq
SRR6822659	SRP134383	new	PRJNA437620	SAMN08662577	V38	2020_AL_S	CGCTGTGGATTA	GTGTGYCAGCMGCCGCGGTAA	Dry cow milk microbiome using 16S	AMPLICON	METAGENOMIC	PCR	paired	ILLUMINA	Illumina MiSeq	515f/806r primers	fastq	V38_R1.fq	V38_R2.fq
SRR6822658	SRP134383	new	PRJNA437620	SAMN08662393	V39	2050_AR_S	CTTGCTCATAAT	GTGTGYCAGCMGCCGCGGTAA	Dry cow milk microbiome using 16S	AMPLICON	METAGENOMIC	PCR	paired	ILLUMINA	Illumina MiSeq	515f/806r primers	fastq	V39_R1.fq	V39_R2.fq
SRR6822657	SRP134383	new	PRJNA437620	SAMN07195304	V4	2070AL_S	CTAATCAGAGTG	GTGTGYCAGCMGCCGCGGTAA	Dry cow milk microbiome using 16S	AMPLICON	METAGENOMIC	PCR	paired	ILLUMINA	Illumina MiSeq	515f/806r primers	fastq	V4_R1.fq	V4_R2.fq
SRR6822656	SRP134383	new	PRJNA437620	SAMN08662582	V40	2046_AR_S_	ACGACAACGGGC	GTGTGYCAGCMGCCGCGGTAA	Dry cow milk microbiome using 16S	AMPLICON	METAGENOMIC	PCR	paired	ILLUMINA	Illumina MiSeq	515f/806r primers	fastq	V40_R1.fq	V40_R2.fq
SRR6822655	SRP134383	new	PRJNA437620	SAMN08662311	V41	2030_AL_S	CTAGCGTGCGTT	GTGTGYCAGCMGCCGCGGTAA	Dry cow milk microbiome using 16S	AMPLICON	METAGENOMIC	PCR	paired	ILLUMINA	Illumina MiSeq	515f/806r primers	fastq	V41_R1.fq	V41_R2.fq
SRR6822654	SRP134383	new	PRJNA437620	SAMN08662578	V42	2020_PL_S	TAGTCTAAGGGT	GTGTGYCAGCMGCCGCGGTAA	Dry cow milk microbiome using 16S	AMPLICON	METAGENOMIC	PCR	paired	ILLUMINA	Illumina MiSeq	515f/806r primers	fastq	V42_R1.fq	V42_R2.fq
SRR6822653	SRP134383	new	PRJNA437620	SAMN08662583	V43	2046_PL_S	GTTTGAAACACG	GTGTGYCAGCMGCCGCGGTAA	Dry cow milk microbiome using 16S	AMPLICON	METAGENOMIC	PCR	paired	ILLUMINA	Illumina MiSeq	515f/806r primers	fastq	V43_R1.fq	V43_R2.fq
SRR6822663	SRP134383	new	PRJNA437620	SAMN08662394	V44	2050_PL_S	ACCTCAGTCAAG	GTGTGYCAGCMGCCGCGGTAA	Dry cow milk microbiome using 16S	AMPLICON	METAGENOMIC	PCR	paired	ILLUMINA	Illumina MiSeq	515f/806r primers	fastq	V44_R1.fq	V44_R2.fq
SRR6822664	SRP134383	new	PRJNA437620	SAMN08662579	V46	2020_PR_S	CGCCGTACTTGC	GTGTGYCAGCMGCCGCGGTAA	Dry cow milk microbiome using 16S	AMPLICON	METAGENOMIC	PCR	paired	ILLUMINA	Illumina MiSeq	515f/806r primers	fastq	V46_R1.fq	V46_R2.fq
SRR6822667	SRP134383	new	PRJNA437620	SAMN08662312	V47	2030_PR_S	TAAACCTGGACA	GTGTGYCAGCMGCCGCGGTAA	Dry cow milk microbiome using 16S	AMPLICON	METAGENOMIC	PCR	paired	ILLUMINA	Illumina MiSeq	515f/806r primers	fastq	V47_R1.fq	V47_R2.fq
SRR6822668	SRP134383	new	PRJNA437620	SAMN08662580	V48	2020_AR_S	CCAACCCAGATC	GTGTGYCAGCMGCCGCGGTAA	Dry cow milk microbiome using 16S	AMPLICON	METAGENOMIC	PCR	paired	ILLUMINA	Illumina MiSeq	515f/806r primers	fastq	V48_R1.fq	V48_R2.fq
SRR6822666	SRP134383	new	PRJNA437620	SAMN08662063	V5	2051AR_S	CTACTCCACGAG	GTGTGYCAGCMGCCGCGGTAA	Dry cow milk microbiome using 16S	AMPLICON	METAGENOMIC	PCR	paired	ILLUMINA	Illumina MiSeq	515f/806r primers	fastq	V5_R1.fq	V5_R2.fq
SRR6822671	SRP134383	new	PRJNA437620	SAMN08662723	V50	3008_PR_S	AGCCGCGGGTCC	GTGTGYCAGCMGCCGCGGTAA	Dry cow milk microbiome using 16S	AMPLICON	METAGENOMIC	PCR	paired	ILLUMINA	Illumina MiSeq	515f/806r primers	fastq	V50_R1.fq	V50_R2.fq
SRR6822672	SRP134383	new	PRJNA437620	SAMN08662727	V51	1009_PL_S	GGTAGTTCATAG	GTGTGYCAGCMGCCGCGGTAA	Dry cow milk microbiome using 16S	AMPLICON	METAGENOMIC	PCR	paired	ILLUMINA	Illumina MiSeq	515f/806r primers	fastq	V51_R1.fq	V51_R2.fq
SRR6822669	SRP134383	new	PRJNA437620	SAMN08662724	V52	3008_PL_S	CGATGAATATCG	GTGTGYCAGCMGCCGCGGTAA	Dry cow milk microbiome using 16S	AMPLICON	METAGENOMIC	PCR	paired	ILLUMINA	Illumina MiSeq	515f/806r primers	fastq	V52_R1.fq	V52_R2.fq
SRR6822670	SRP134383	new	PRJNA437620	SAMN08662313	V53	2030_PL_S	GTTCTAAGGTGA	GTGTGYCAGCMGCCGCGGTAA	Dry cow milk microbiome using 16S	AMPLICON	METAGENOMIC	PCR	paired	ILLUMINA	Illumina MiSeq	515f/806r primers	fastq	V53_R1.fq	V53_R2.fq
SRR6822674	SRP134383	new	PRJNA437620	SAMN08662584	V54	2046_PR_S	ATGACTAAGATG	GTGTGYCAGCMGCCGCGGTAA	Dry cow milk microbiome using 16S	AMPLICON	METAGENOMIC	PCR	paired	ILLUMINA	Illumina MiSeq	515f/806r primers	fastq	V54_R1.fq	V54_R2.fq
SRR6822673	SRP134383	new	PRJNA437620	SAMN08662725	V55	3008_AL_S	TACAGCGCATAC	GTGTGYCAGCMGCCGCGGTAA	Dry cow milk microbiome using 16S	AMPLICON	METAGENOMIC	PCR	paired	ILLUMINA	Illumina MiSeq	515f/806r primers	fastq	V55_R1.fq	V55_R2.fq
SRR6822676	SRP134383	new	PRJNA437620	SAMN08662728	V56	1009_AL_S	TGACAGAATCCA	GTGTGYCAGCMGCCGCGGTAA	Dry cow milk microbiome using 16S	AMPLICON	METAGENOMIC	PCR	paired	ILLUMINA	Illumina MiSeq	515f/806r primers	fastq	V56_R1.fq	V56_R2.fq
SRR6822677	SRP134383	new	PRJNA437620	SAMN08662729	V59	1009_PR_S	AGCCCTGCTACA	GTGTGYCAGCMGCCGCGGTAA	Dry cow milk microbiome using 16S	AMPLICON	METAGENOMIC	PCR	paired	ILLUMINA	Illumina MiSeq	515f/806r primers	fastq	V59_R1.fq	V59_R2.fq
SRR6822680	SRP134383	new	PRJNA437620	SAMN08662064	V6	2051PR_S	TAAGGCATCGCT	GTGTGYCAGCMGCCGCGGTAA	Dry cow milk microbiome using 16S	AMPLICON	METAGENOMIC	PCR	paired	ILLUMINA	Illumina MiSeq	515f/806r primers	fastq	V6_R1.fq	V6_R2.fq
SRR6822679	SRP134383	new	PRJNA437620	SAMN08662726	V60	3008_AR_S	CCTAACGGTCCA	GTGTGYCAGCMGCCGCGGTAA	Dry cow milk microbiome using 16S	AMPLICON	METAGENOMIC	PCR	paired	ILLUMINA	Illumina MiSeq	515f/806r primers	fastq	V60_R1.fq	V60_R2.fq
SRR6822703	SRP134383	new	PRJNA437620	SAMN08662730	V63	1009_AR S	TACAATATCTGT	GTGTGYCAGCMGCCGCGGTAA	Dry cow milk microbiome using 16S	AMPLICON	METAGENOMIC	PCR	paired	ILLUMINA	Illumina MiSeq	515f/806r primers	fastq	V63_R1.fq	V63_R2.fq
SRR6822704	SRP134383	new	PRJNA437620	SAMN08662747	V64	8008_AR	AATTTAGGTAGG	GTGTGYCAGCMGCCGCGGTAA	Dry cow milk microbiome using 16S	AMPLICON	METAGENOMIC	PCR	paired	ILLUMINA	Illumina MiSeq	515f/806r primers	fastq	V64_R1.fq	V64_R2.fq
SRR6822712	SRP134383	new	PRJNA437620	SAMN08662748	V68	8008_AL	AATTCACCTCCT	GTGTGYCAGCMGCCGCGGTAA	Dry cow milk microbiome using 16S	AMPLICON	METAGENOMIC	PCR	paired	ILLUMINA	Illumina MiSeq	515f/806r primers	fastq	V68_R1.fq	V68_R2.fq
SRR6822705	SRP134383	new	PRJNA437620	SAMN08662861	V69	07_PR	CGTATAAATGCG	GTGTGYCAGCMGCCGCGGTAA	Dry cow milk microbiome using 16S	AMPLICON	METAGENOMIC	PCR	paired	ILLUMINA	Illumina MiSeq	515f/806r primers	fastq	V69_R1.fq	V69_R2.fq
SRR6822706	SRP134383	new	PRJNA437620	SAMN08662065	V7	2051AL	AGCGCGGCGAAT	GTGTGYCAGCMGCCGCGGTAA	Dry cow milk microbiome using 16S	AMPLICON	METAGENOMIC	PCR	paired	ILLUMINA	Illumina MiSeq	515f/806r primers	fastq	V7_R1.fq	V7_R2.fq
SRR6822707	SRP134383	new	PRJNA437620	SAMN08662862	V70	07_AL	ATGCTGCAACAC	GTGTGYCAGCMGCCGCGGTAA	Dry cow milk microbiome using 16S	AMPLICON	METAGENOMIC	PCR	paired	ILLUMINA	Illumina MiSeq	515f/806r primers	fastq	V70_R1.fq	V70_R2.fq
SRR6822708	SRP134383	new	PRJNA437620	SAMN08662863	V71	07_AR	ACTCGCTCGCTG	GTGTGYCAGCMGCCGCGGTAA	Dry cow milk microbiome using 16S	AMPLICON	METAGENOMIC	PCR	paired	ILLUMINA	Illumina MiSeq	515f/806r primers	fastq	V71_R1.fq	V71_R2.fq
SRR6822728	SRP134383	new	PRJNA437620	SAMN08662864	V72	07_PL	TTCCTTAGTAGT	GTGTGYCAGCMGCCGCGGTAA	Dry cow milk microbiome using 16S	AMPLICON	METAGENOMIC	PCR	paired	ILLUMINA	Illumina MiSeq	515f/806r primers	fastq	V72_R1.fq	V72_R2.fq
SRR6822727	SRP134383	new	PRJNA437620	SAMN08662876	V73	3012_PR	CGTCCGTATGAA	GTGTGYCAGCMGCCGCGGTAA	Dry cow milk microbiome using 16S	AMPLICON	METAGENOMIC	PCR	paired	ILLUMINA	Illumina MiSeq	515f/806r primers	fastq	V73_R1.fq	V73_R2.fq
SRR6822722	SRP134383	new	PRJNA437620	SAMN08662929	V74	2049_PR	ACGTGAGGAACG	GTGTGYCAGCMGCCGCGGTAA	Dry cow milk microbiome using 16S	AMPLICON	METAGENOMIC	PCR	paired	ILLUMINA	Illumina MiSeq	515f/806r primers	fastq	V74_R1.fq	V74_R2.fq
SRR6822721	SRP134383	new	PRJNA437620	SAMN08662877	V75	3012_PL	GGTTGCCCTGTA	GTGTGYCAGCMGCCGCGGTAA	Dry cow milk microbiome using 16S	AMPLICON	METAGENOMIC	PCR	paired	ILLUMINA	Illumina MiSeq	515f/806r primers	fastq	V75_R1.fq	V75_R2.fq
SRR6822720	SRP134383	new	PRJNA437620	SAMN08662878	V76	3012_AR	CATATAGCCCGA	GTGTGYCAGCMGCCGCGGTAA	Dry cow milk microbiome using 16S	AMPLICON	METAGENOMIC	PCR	paired	ILLUMINA	Illumina MiSeq	515f/806r primers	fastq	V76_R1.fq	V76_R2.fq
SRR6822719	SRP134383	new	PRJNA437620	SAMN08662879	V77	3012_AL	GCCTATGAGATC	GTGTGYCAGCMGCCGCGGTAA	Dry cow milk microbiome using 16S	AMPLICON	METAGENOMIC	PCR	paired	ILLUMINA	Illumina MiSeq	515f/806r primers	fastq	V77_R1.fq	V77_R2.fq
SRR6822726	SRP134383	new	PRJNA437620	SAMN08662930	V78	2049_AL	CAAGTGAAGGGA	GTGTGYCAGCMGCCGCGGTAA	Dry cow milk microbiome using 16S	AMPLICON	METAGENOMIC	PCR	paired	ILLUMINA	Illumina MiSeq	515f/806r primers	fastq	V78_R1.fq	V78_R2.fq
SRR6822725	SRP134383	new	PRJNA437620	SAMN08662933	V79	2071_AL	CACGTTTATTCC	GTGTGYCAGCMGCCGCGGTAA	Dry cow milk microbiome using 16S	AMPLICON	METAGENOMIC	PCR	paired	ILLUMINA	Illumina MiSeq	515f/806r primers	fastq	V79_R1.fq	V79_R2.fq
SRR6822724	SRP134383	new	PRJNA437620	SAMN08662066	V8	2051PL	TAGCAGTTGCGT	GTGTGYCAGCMGCCGCGGTAA	Dry cow milk microbiome using 16S	AMPLICON	METAGENOMIC	PCR	paired	ILLUMINA	Illumina MiSeq	515f/806r primers	fastq	V8_R1.fq	V8_R2.fq
SRR6822723	SRP134383	new	PRJNA437620	SAMN08662931	V80	2049_AR	TAATCGGTGCCA	GTGTGYCAGCMGCCGCGGTAA	Dry cow milk microbiome using 16S	AMPLICON	METAGENOMIC	PCR	paired	ILLUMINA	Illumina MiSeq	515f/806r primers	fastq	V80_R1.fq	V80_R2.fq
SRR6822621	SRP134383	new	PRJNA437620	SAMN08662934	V81	2071_PR	TGACTAATGGCC	GTGTGYCAGCMGCCGCGGTAA	Dry cow milk microbiome using 16S	AMPLICON	METAGENOMIC	PCR	paired	ILLUMINA	Illumina MiSeq	515f/806r primers	fastq	V81_R1.fq	V81_R2.fq
SRR6822622	SRP134383	new	PRJNA437620	SAMN08662935	V82	2071_AR	CGGGACACCCGA	GTGTGYCAGCMGCCGCGGTAA	Dry cow milk microbiome using 16S	AMPLICON	METAGENOMIC	PCR	paired	ILLUMINA	Illumina MiSeq	515f/806r primers	fastq	V82_R1.fq	V82_R2.fq
SRR6822619	SRP134383	new	PRJNA437620	SAMN08662932	V83	2049_PL	CTGTCTATACTA	GTGTGYCAGCMGCCGCGGTAA	Dry cow milk microbiome using 16S	AMPLICON	METAGENOMIC	PCR	paired	ILLUMINA	Illumina MiSeq	515f/806r primers	fastq	V83_R1.fq	V83_R2.fq
SRR6822620	SRP134383	new	PRJNA437620	SAMN08662948	V84	29_AR_S	TATGCCAGAGAT	GTGTGYCAGCMGCCGCGGTAA	Dry cow milk microbiome using 16S	AMPLICON	METAGENOMIC	PCR	paired	ILLUMINA	Illumina MiSeq	515f/806r primers	fastq	V84_R1.fq	V84_R2.fq
SRR6822617	SRP134383	new	PRJNA437620	SAMN08662749	V85	8008_PR	CGTTTGGAATGA	GTGTGYCAGCMGCCGCGGTAA	Dry cow milk microbiome using 16S	AMPLICON	METAGENOMIC	PCR	paired	ILLUMINA	Illumina MiSeq	515f/806r primers	fastq	V85_R1.fq	V85_R2.fq
SRR6822618	SRP134383	new	PRJNA437620	SAMN08662949	V86	29_PL	AAGAACTCATGA	GTGTGYCAGCMGCCGCGGTAA	Dry cow milk microbiome using 16S	AMPLICON	METAGENOMIC	PCR	paired	ILLUMINA	Illumina MiSeq	515f/806r primers	fastq	V86_R1.fq	V86_R2.fq
SRR6822615	SRP134383	new	PRJNA437620	SAMN08662953	V87	1028_PL	TGATATCGTCTT	GTGTGYCAGCMGCCGCGGTAA	Dry cow milk microbiome using 16S	AMPLICON	METAGENOMIC	PCR	paired	ILLUMINA	Illumina MiSeq	515f/806r primers	fastq	V87_R1.fq	V87_R2.fq
SRR6822616	SRP134383	new	PRJNA437620	SAMN08662950	V88	29_PR	CGGTGACCTACT	GTGTGYCAGCMGCCGCGGTAA	Dry cow milk microbiome using 16S	AMPLICON	METAGENOMIC	PCR	paired	ILLUMINA	Illumina MiSeq	515f/806r primers	fastq	V88_R1.fq	V88_R2.fq
SRR6822613	SRP134383	new	PRJNA437620	SAMN08662959	V89	2063_AR	AATGCGCGTATA	GTGTGYCAGCMGCCGCGGTAA	Dry cow milk microbiome using 16S	AMPLICON	METAGENOMIC	PCR	paired	ILLUMINA	Illumina MiSeq	515f/806r primers	fastq	V89_R1.fq	V89_R2.fq
SRR6822614	SRP134383	new	PRJNA437620	SAMN08662078	V9	2031AR	ACTCTGTAATTA	GTGTGYCAGCMGCCGCGGTAA	Dry cow milk microbiome using 16S	AMPLICON	METAGENOMIC	PCR	paired	ILLUMINA	Illumina MiSeq	515f/806r primers	fastq	V9_R1.fq	V9_R2.fq
SRR6822701	SRP134383	new	PRJNA437620	SAMN08662750	V90	8008_PL	CTTGATTCTTGA	GTGTGYCAGCMGCCGCGGTAA	Dry cow milk microbiome using 16S	AMPLICON	METAGENOMIC	PCR	paired	ILLUMINA	Illumina MiSeq	515f/806r primers	fastq	V90_R1.fq	V90_R2.fq
SRR6822702	SRP134383	new	PRJNA437620	SAMN08662964	V91	2023_PL	GAAATCTTGAAG	GTGTGYCAGCMGCCGCGGTAA	Dry cow milk microbiome using 16S	AMPLICON	METAGENOMIC	PCR	paired	ILLUMINA	Illumina MiSeq	515f/806r primers	fastq	V91_R1.fq	V91_R2.fq
SRR6822697	SRP134383	new	PRJNA437620	SAMN08662965	V92	2023_PR	GAGATACAGTTC	GTGTGYCAGCMGCCGCGGTAA	Dry cow milk microbiome using 16S	AMPLICON	METAGENOMIC	PCR	paired	ILLUMINA	Illumina MiSeq	515f/806r primers	fastq	V92_R1.fq	V92_R2.fq
SRR6822698	SRP134383	new	PRJNA437620	SAMN08662966	V93	2023_AL	GTGGAGTCTCAT	GTGTGYCAGCMGCCGCGGTAA	Dry cow milk microbiome using 16S	AMPLICON	METAGENOMIC	PCR	paired	ILLUMINA	Illumina MiSeq	515f/806r primers	fastq	V93_R1.fq	V93_R2.fq
SRR6822699	SRP134383	new	PRJNA437620	SAMN08662967	V94	2023_AR	ACCTTACACCTT	GTGTGYCAGCMGCCGCGGTAA	Dry cow milk microbiome using 16S	AMPLICON	METAGENOMIC	PCR	paired	ILLUMINA	Illumina MiSeq	515f/806r primers	fastq	V94_R1.fq	V94_R2.fq
SRR6822700	SRP134383	new	PRJNA437620	SAMN08662954	V95	1028_PR	TAATCTCGCCGG	GTGTGYCAGCMGCCGCGGTAA	Dry cow milk microbiome using 16S	AMPLICON	METAGENOMIC	PCR	paired	ILLUMINA	Illumina MiSeq	515f/806r primers	fastq	V95_R1.fq	V95_R2.fq
SRR6822693	SRP134383	new	PRJNA437620	SAMN08662955	V96	1028_AL	ATCTAGTGGCAA	GTGTGYCAGCMGCCGCGGTAA	Dry cow milk microbiome using 16S	AMPLICON	METAGENOMIC	PCR	paired	ILLUMINA	Illumina MiSeq	515f/806r primers	fastq	V96_R1.fq	V96_R2.fq
SRR6822694	SRP134383	new	PRJNA437620	SAMN08662956	V97	1028_AR	ACGCTTAACGAC	GTGTGYCAGCMGCCGCGGTAA	Dry cow milk microbiome using 16S	AMPLICON	METAGENOMIC	PCR	paired	ILLUMINA	Illumina MiSeq	515f/806r primers	fastq	V97_R1.fq	V97_R2.fq
SRR6822695	SRP134383	new	PRJNA437620	SAMN08662969	V98	15_PL	TACGGATTATGG	GTGTGYCAGCMGCCGCGGTAA	Dry cow milk microbiome using 16S	AMPLICON	METAGENOMIC	PCR	paired	ILLUMINA	Illumina MiSeq	515f/806r primers	fastq	V98_R1.fq	V98_R2.fq
SRR6822696	SRP134383	new	PRJNA437620	SAMN08662970	V99	15_AL	ATACATGCAAGA	GTGTGYCAGCMGCCGCGGTAA	Dry cow milk microbiome using 16S	AMPLICON	METAGENOMIC	PCR	paired	ILLUMINA	Illumina MiSeq	515f/806r primers	fastq	V99_R1.fq	V99_R2.fq
AL = LF = Left Front
PL = LH = Left Hind
AR = RF = Right Front
PR = RH = Right Hind
