# Supplementary material for: Milk microbial composition of Brazilian dairy cows entering the dry period and genomic comparison between Staphylococcus aureus strains susceptible to the bacteriophage vB_SauM-UFV_DC4
Source: Sci Rep. 2020 Mar 26;10:5520. doi: 10.1038/s41598-020-62499-6 (PMC7099093; doi:10.1038/s41598-020-62499-6)
Supplement: Supplementary file 4 — Supplementary Spreadsheet S2. [file 41598_2020_62499_MOESM4_ESM.xlsx]

## Sheet: Single trait 
													Milk microbial composition of Brazilian dairy cows entering the dry period and genomic comparison between Staphylococcus aureus strains susceptible to the bacteriophage vB_SauM-UFV_DC4
													Vinícius da Silva Duartea, c, Laura Treub,c, Cristina Sartoric, Roberto Sousa Diasa, Isabela da Silva Paesd, Marcella Silva Vieirad, Gabriele Rocha Santanad, Marcos Inácio Marcondese, Alessio Giacominic, Viviana Corichc, Stefano Campanarob, f *, Cynthia Silvaa, Sérgio Oliveira de Paulae.
													a Department of Microbiology, Federal University of Viçosa, Av. Peter Henry Rolfs, s/n, Campus Universitário, 36570-900, Viçosa, Minas Gerais, Brazil
													b Department of Biology, University of Padova, Via U. Bassi 58/b, 35121, Padova, Italy
													c Department of Agronomy Food Natural Resources Animals and Environment, University of Padova, Viale dell’Universitá, 16, 35020 Legnaro (PD), Italy
													d Department of General Biology, Federal University of Viçosa, Av. Peter Henry Rolfs, s/n, Campus Universitário, 36570-900, Viçosa, Minas Gerais, Brazil
													e Department of Animal Science, Universidade Federal de Viçosa, Viçosa, Brazil
													f CRIBI Biotechnology Center Viale G. Colombo 3, 35121 Padova, Italy
													*Address correspondence to Stefano Campanaro, stefano.campanaro@unipd.it
Supplementary Material S2 - Single trait analysis
Table 2a
Taxa	Estimate	StdErr	FValue	ProbF	ProbF_BH
o_Bacillales	0.00141657	0.000774334	3.34671	0.0712106	0.878438
g_Acinetobacter	0.0041929	0.00164164	6.52341	0.0126208	0.334494
g_Solibacillus	0.00225721	0.000897012	6.33211	0.0139372	0.334494
s_Rhizobiumsp_IRBG74	0.00783623	0.00431419	3.29926	0.0732032	0.878438
Table 2b
Taxa	Estimate	StdErr	FValue	ProbF	ProbF_BH
g_Sphingomonas	0.0128132	0.00712771	3.23159	0.0761506	0.65335
g_Exiguobacterium	0.0813732	0.030355	7.18627	0.00898253	0.14372
g_Acinetobacter	0.140151	0.0330481	17.9844	6.13629e-05	0.00294542
g_Rhodoplanes	-0.0525652	0.0296828	3.13608	0.0805352	0.65335
s_Rhizobiumsp_IRBG74	0.238584	0.0830779	8.24729	0.00526952	0.126468
Table 2c
Taxa	Estimate	StdErr	FValue	ProbF	ProbF_BH
g_Sphingomonas	0.0012581	0.000470767	7.142	0.00918727	0.179676
o_Bacillales	0.00225378	0.00110962	4.12545	0.0456942	0.365553
g_Brevundimonas	0.0036327	0.0017657	4.23281	0.0430354	0.365553
g_Pedobacter	0.00437897	0.00260266	2.8308	0.0965234	0.57914
o_Bacillales1	0.0131083	0.00687576	3.63457	0.0603224	0.41364
s_Rhizobiumsp_IRBG74	0.0302081	0.00526595	32.9074	1.8091e-07	8.6837e-06
s_Desulfovibrio indonesiensis	-0.00243707	0.000969776	6.31528	0.0140598	0.179676
g_Geotoga	-0.000445877	0.000179148	6.19452	0.014973	0.179676
Table 2d
Taxa	Estimate	StdErr	FValue	ProbF	ProbF_BH
g_Sphingomonas	0.000899196	0.000502806	3.19822	0.0776522	0.532473
g_Brevundimonas	0.00545289	0.00177554	9.43179	0.00294646	0.0707151
g_Pedobacter	0.00545289	0.00177554	4.34835	0.0403584	0.322867
o_Bacillales1	0.016574	0.00714954	5.37402	0.0230949	0.221711
s_Rhizobiumsp_IRBG74	0.0292212	0.00558374	27.3871	1.39806e-06	6.7107e-05
s_Desulfovibrio indonesiensis	-0.00246888	0.00102222	5.83328	0.0180972	0.221711
g_Geotoga	-0.000450597	0.000188852	5.69289	0.0194908	0.221711
Table 2e
Taxa	Estimate	StdErr	FValue	ProbF	ProbF_BH
g_Acinetobacter	0.000575368	0.000246588	5.44435	0.0222434	0.405233
g_Solibacillus	0.000290342	0.000140547	4.26751	0.0422118	0.405233
f_Caulobacteraceae	0.00250351	0.00106801	5.49478	0.0216534	0.405233
o_Streptophyta	-0.00102799	0.000459187	5.01184	0.0280626	0.405233
g_Gemella	0.00281322	0.0013255	4.50452	0.03702	0.405233
o_Bacillales2	-0.00250894	0.00136993	3.35416	0.0709031	0.567225
Table 2f
Taxa	Estimate	StdErr	FValue	ProbF	ProbF_BH
g_Sphingomonas	4.76354e-05	2.68939e-05	3.13727	0.0804788	0.482873
g_Staphylococcus	7.13499e-05	3.99119e-05	3.19582	0.0777615	0.482873
o_Bacillales	0.00012508	6.20339e-05	4.06556	0.0472538	0.378031
g_Exiguobacterium	0.000245904	0.000116448	4.45932	0.0379549	0.378031
g_Acinetobacter	0.000372544	0.000130322	8.17183	0.00547097	0.131303
s_Rhizobiumsp_IRBG74	0.00108114	0.000299505	13.0303	0.000543151	0.0260712
s_Desulfovibrio indonesiensis	-0.000120405	5.87754e-05	4.19657	0.0439138	0.378031
g_Geotoga	-2.20479e-05	1.08539e-05	4.1263	0.0456725	0.378031
Table 2g
Taxa	Estimate	StdErr	FValue	ProbF	ProbF_BH
g_Sphingomonas	3.70099e-05	2.12885e-05	3.02236	0.086121	0.67207
o_Bacillales	0.000141565	4.77834e-05	8.77726	0.00405567	0.0648907
g_Exiguobacterium	0.000177372	9.24208e-05	3.68325	0.0586669	0.563203
g_Acinetobacter	0.000450939	9.68042e-05	21.6993	1.31003e-05	0.000628816
s_Rhizobiumsp_IRBG74	0.000828051	0.000253576	10.6635	0.00163229	0.0391751
s_Staphylococcus equorum	0.000594745	0.000224904	6.99303	0.0099129	0.118955
ProbF_BH is the p value (ProbF) corrected for the multiple hyphotesis testing. The Benjamini & Hochberg correction was used.
