# Supplementary material for: Milk microbial composition of Brazilian dairy cows entering the dry period and genomic comparison between Staphylococcus aureus strains susceptible to the bacteriophage vB_SauM-UFV_DC4
Source: Sci Rep. 2020 Mar 26;10:5520. doi: 10.1038/s41598-020-62499-6 (PMC7099093; doi:10.1038/s41598-020-62499-6)
Supplement: Supplementary file 5 — Supplementary Spreadsheet S3. [file 41598_2020_62499_MOESM5_ESM.xlsx]

## Sheet: Plan1
								Milk microbial composition of Brazilian dairy cows entering the dry period and genomic comparison between Staphylococcus aureus strains susceptible to the bacteriophage vB_SauM-UFV_DC4
								Vinícius da Silva Duartea, c, Laura Treub,c, Cristina Sartoric, Roberto Sousa Diasa, Isabela da Silva Paesd, Marcella Silva Vieirad, Gabriele Rocha Santanad, Marcos Inácio Marcondese, Alessio Giacominic, Viviana Corichc, Stefano Campanarob, f *, Cynthia Silvaa, Sérgio Oliveira de Paulae.
								a Department of Microbiology, Federal University of Viçosa, Av. Peter Henry Rolfs, s/n, Campus Universitário, 36570-900, Viçosa, Minas Gerais, Brazil
								b Department of Biology, University of Padova, Via U. Bassi 58/b, 35121, Padova, Italy
								c Department of Agronomy Food Natural Resources Animals and Environment, University of Padova, Viale dell’Universitá, 16, 35020 Legnaro (PD), Italy
								d Department of General Biology, Federal University of Viçosa, Av. Peter Henry Rolfs, s/n, Campus Universitário, 36570-900, Viçosa, Minas Gerais, Brazil
								e Department of Animal Science, Universidade Federal de Viçosa, Viçosa, Brazil
								f CRIBI Biotechnology Center Viale G. Colombo 3, 35121 Padova, Italy
								*Address correspondence to Stefano Campanaro, stefano.campanaro@unipd.it
Supplementary Material S3 - Factor analysis obtained from OTUs abundances.
Table 3a
Factor(s)	Estimate	StdErr	FValue	ProbF	Taxa included (loading>0.45 or <-0.45)
5	4.61	1.79	6.65	0.0124	g_Sphingomonas (0.68), g_Exiguobacterium (0.83), s_Rhizobiumsp#IRBG74 (0.59) and g_Ochrobactrum (0.68)
11	3.51	1.47	5.72	0.0199	g_Staphylococcus (0.46), g_Acinetobacter (0.75) and s_Staphylococcus equorum (0.88)
16	2.74	1.55	3.11	0.0829	g_Solibacillus (0.56), f_Caulobacteraceae (0.67) and s_Rhodonellum psychrophilum (-0.53)
Table 3b
Factor(s)	Estimate	StdErr	FValue	ProbF	Taxa included (loading>0.45 or <-0.45)
11	0.1372	0.0755	3.3	0.0742	g_Staphylococcus (0.46), g_Acinetobacter (0.75) and s_Staphylococcus equorum (0.88)
16	0.1618	0.07872	4.22	0.0442	g_Solibacillus (0.56), f_Caulobacteraceae (0.67) and s_Rhodonellum psychrophilum (-0.53)
Table 3c
Factor(s)	Estimate	StdErr	FValue	ProbF	Taxa included (loading>0.45)
3	0.2292	0.1314	3.04	0.0862	g_Brevundimonas (0.90), g_Pedobacter (0.82) and s_Paracoccus marcusii (0.77)
5	0.3769	0.1212	9.67	0.0029	g_Sphingomonas (0.68), g_Exiguobacterium (0.83), s_Rhizobiumsp#IRBG74 (0.59) and g_Ochrobactrum (0.68)
9	-0.2015	0.09976	4.08	0.0479	f_Bacillaceae (0.87) and s_Corynebacterium auriscanis (0.87)
Table 3d
Factor(s)	Estimate	StdErr	FValue	ProbF	Taxa included (loading>0.45)
3	0.3483	0.1363	6.53	0.0131	g_Brevundimonas (0.90), g_Pedobacter (0.82), s_Rhizobiumsp#IRBG74 (0.45), s_Paracoccus marcusii (0.77)
5	0.273	0.1273	4.6	0.0361	g_Sphingomonas (0.68), g_Exiguobacterium (0.83), s_Rhizobiumsp#IRBG74 (0.59), g_Ochrobactrum (0.68)
9	-0.1814	0.1054	2.96	0.0906	f_Bacillaceae (0.87) and s_Corynebacterium auriscanis (0.87),
Table 3e
Factor(s)	Estimate	StdErr	FValue	ProbF	Taxa included (loading>0.45)
4	-0.0228	0.01064	4.59	0.0363	o_Streptophyta (0.78), s_Thiofaba tepidiphila (0.91) and s_Natroniella acetigena (0.94)
15	0.01944	0.01076	3.26	0.0759	g_Gemella (0.70) and f_Cyclobacteriaceae (0.85)
16	0.0231	0.01096	4.44	0.0392	g_Solibacillus (0.56), f_Caulobacteraceae (0.67) and s_Rhodonellum psychrophilum (-0.53)
Table 3f
Factor(s)	Estimate	StdErr	FValue	ProbF	Taxa included (loading>0.45)
5	0.01527	0.007064	4.67	0.0346	g_Sphingomonas (0.68), g_Exiguobacterium (0.83), s_Rhizobiumsp#IRBG74 (0.59) and g_Ochrobactrum (0.68)
Table 3g
Factor(s)	Estimate	StdErr	FValue	ProbF	Taxa included (loading>0.45)
5	0.01154	0.005427	4.52	0.0376	g_Sphingomonas (0.68), g_Exiguobacterium (0.83), s_Rhizobiumsp#IRBG74 (0.59), g_Ochrobactrum (0.68)
11	0.01761	0.00443	15.79	0.0002	g_Staphylococcus (0.46), g_Acinetobacter (0.75), s_Staphylococcus equorum (0.88)
